# Supplementary material for: Improved MobileNetV2 crop disease identification model for intelligent agriculture
Source: PeerJ Comput Sci. 2023 Sep 25;9:e1595. doi: 10.7717/peerj-cs.1595 (PMC10557480; doi:10.7717/peerj-cs.1595)
Supplement: Supplemental Information 2 [file peerj-cs-09-1595-s002.zip]

Archive with 20 entries (17 files):
- .idea/
- .idea/.gitignore
- .idea/deployment.xml
- .idea/inspectionProfiles/
- .idea/inspectionProfiles/profiles_settings.xml
- .idea/misc.xml
- .idea/MobileNet-RepMLP.iml
- .idea/modules.xml
- .idea/workspace.xml
- bak/
- bak/curve.png
- bak/log.csv
- bak/remodel.pkl
- bak/repmlp.pkl
- bak/table.png
- bak/weights.pkl
- eca_module.py
- model_v2_repmlp.py
- train_plant.py
- util.py
