# Supplementary material for: Improved MobileNetV2 crop disease identification model for intelligent agriculture
Source: PeerJ Comput Sci. 2023 Sep 25;9:e1595. doi: 10.7717/peerj-cs.1595 (PMC10557480; doi:10.7717/peerj-cs.1595)
Supplement: Supplemental Information 2 [file peerj-cs-09-1595-s002.zip › bak/log.csv]

iteration	train_loss	val_loss	acc	val_acc
0	2.320650815963745	2.303209367071747	0.1015625	0.1
100	2.339405460357666	1.8106828593904045	0.2303125	0.3102
200	1.6701173090934753	1.5898091534900058	0.3653125	0.3982
300	1.5403333437442779	1.6511859666010378	0.4275	0.385
400	1.3723596835136413	1.323266468609974	0.4989805520702635	0.5227
500	1.2560189199447631	1.2194257640534905	0.545	0.5536
600	1.1259059458971024	1.0570355061512844	0.59453125	0.626
700	1.0426093435287476	1.0483395362355907	0.6271875	0.6293
800	0.9657802039384842	1.0849016191093785	0.6600533249686323	0.6216
900	0.8980193674564362	1.0837486063598827	0.68140625	0.6518
1000	0.8588192284107208	1.0003510436434655	0.69921875	0.6704
1100	0.7987199717760086	0.8944621927039639	0.724140625	0.7094
1200	0.7614134788513184	0.8364712173581883	0.7347082810539524	0.7174
1300	0.694977867603302	0.7725171769500538	0.75875	0.7368
1400	0.6980438140034676	0.9811383068181907	0.75546875	0.6906
1500	0.6708001559972763	0.6999543711637995	0.766875	0.7498
1600	0.6371406605839729	0.6667941326548339	0.7807402760351317	0.7733
1700	0.6042717880010605	0.7120877526178482	0.795859375	0.7611
1800	0.5868942117691041	0.7115888542430416	0.796953125	0.7614
1900	0.5900149494409561	0.6781475921725012	0.79890625	0.7824
2000	0.5633113244175911	0.5797702477426286	0.8077164366373902	0.807
2100	0.5348266249895096	0.5588168586325494	0.81515625	0.814
2200	0.5435350924730301	0.561580388978788	0.815703125	0.8081
2300	0.5060998347401618	0.5525113236942109	0.8246875	0.8197
2400	0.5023860549926757	0.6339458511893157	0.8277132998745295	0.8036
2500	0.473140561580658	0.5382592015585322	0.836640625	0.8184
2600	0.4625855651497841	0.5376936208670307	0.841171875	0.825
2700	0.4769763082265854	0.549278376683308	0.835546875	0.8179
2800	0.4487983500957489	0.5791266418186722	0.8454360100376411	0.8099
2900	0.4350482800602913	0.5334895119355743	0.848125	0.8192
3000	0.42282978117465975	0.5933633082231898	0.85796875	0.8091
3100	0.44382545456290246	0.46856112199224487	0.846484375	0.8413
3200	0.4192583101987839	0.4885427350071585	0.8546110414052698	0.8337
3300	0.4114012071490288	0.4730136489412587	0.856328125	0.8448
3400	0.4003012627363205	0.47208185455981333	0.86328125	0.8364
3500	0.4005206282436848	0.5788386336937072	0.86171875	0.8142
3600	0.3945131875574589	0.5112904339649116	0.8643350062735258	0.837
3700	0.37730093866586684	0.4292753476435971	0.869140625	0.8572
3800	0.3681763193011284	0.4366067077513713	0.87359375	0.8551
3900	0.3797511142492294	0.4745719107283149	0.870234375	0.8393
4000	0.3343217021226883	0.5209613903692574	0.886370765370138	0.8366
4100	0.3460146117210388	0.48267533891140274	0.876796875	0.8419
4200	0.36724470645189283	0.4297325305972889	0.873359375	0.8586
4300	0.34756591930985453	0.4403542140676717	0.8797051442910916	0.8537
4400	0.3181005747616291	0.40949135449281926	0.890859375	0.8673
4500	0.33357828989624977	0.46062887512194883	0.882265625	0.8553
4600	0.33727970778942107	0.40940142902219373	0.88296875	0.8659
4700	0.32803603887557986	0.42055997684313234	0.8862923462986199	0.8635
4800	0.29630957886576653	0.4482861688941907	0.89765625	0.8639
4900	0.3186102657020092	0.45954768957605785	0.890390625	0.8532
5000	0.31060103327035904	0.48024654587742627	0.891640625	0.8488
5100	0.30663367211818693	0.4652157495166086	0.8892722710163111	0.8569
5200	0.2885319311916828	0.45959159912197456	0.90140625	0.8549
5300	0.3028965529799461	0.4205743848897849	0.894765625	0.8659
5400	0.29368881821632387	0.4429014469407926	0.898984375	0.8621
5500	0.2783423015475273	0.4195616783419992	0.9027603513174404	0.8702
5600	0.2829135671257973	0.4055137313475275	0.89984375	0.8718
5700	0.26185074701905253	0.4089438321579034	0.9084375	0.8729
5800	0.2856805071234703	0.39023738819512593	0.9009375	0.8725
5900	0.2590849617868662	0.4162278758112792	0.9120138017565872	0.8765
6000	0.2539683808386326	0.44586520390525747	0.91296875	0.8619
6100	0.2744732351601124	0.4226830737416152	0.904765625	0.8614
6200	0.27357618816196916	0.4303245796424568	0.90578125	0.8667
6300	0.2617896589636803	0.4018272699633981	0.911543287327478	0.876
6400	0.24823696359992029	0.3756453608916064	0.914375	0.8814
6500	0.2509510239958763	0.41178057209891117	0.91234375	0.868
6600	0.2603710798919201	0.4450939744710922	0.91078125	0.8605
6700	0.23908977061510087	0.4028272476450653	0.9193067754077792	0.8752
6800	0.23758672207593917	0.4189714880980504	0.91609375	0.8703
6900	0.24644657500088216	0.3947587088224994	0.914921875	0.873
7000	0.2443013446033001	0.41973712219364323	0.91296875	0.8671
7100	0.22326556771993636	0.4403548558141775	0.9207183186951067	0.8642
7200	0.22125023916363717	0.3771241097028848	0.923828125	0.881
7300	0.2334314563125372	0.44850616318405057	0.919296875	0.8662
7400	0.24287471368908883	0.3702781711034714	0.9153125	0.8802
7500	0.22094317853450776	0.38283490076376375	0.9225219573400251	0.8815
7600	0.21503004536032677	0.3869332299585555	0.924296875	0.883
7700	0.21677569255232812	0.40567095406875486	0.92453125	0.8749
7800	0.21908423580229283	0.38342344362264985	0.923046875	0.8833
7900	0.20009335786104201	0.44425914692840757	0.9310696361355082	0.8663
8000	0.19808782912790776	0.39017945043979935	0.93171875	0.8835
8100	0.21080431908369066	0.4425529819575085	0.925	0.8719
8200	0.2202598801255226	0.38930148783193275	0.922734375	0.8828
8300	0.1847449666261673	0.4046443832717883	0.9356963613550816	0.8858
8400	0.20525687433779238	0.3873430292602557	0.92703125	0.8875
8500	0.203677858710289	0.3867269875896964	0.92984375	0.8805
8600	0.20633008055388927	0.3689049272115823	0.92703125	0.8882
8700	0.1844849657267332	0.4271705067556375	0.9347553324968633	0.8777
8800	0.17311234787106514	0.40199341226345414	0.93765625	0.8855
8900	0.20522046267986296	0.40916862765884704	0.92734375	0.8745
9000	0.20295863710343837	0.3632742445085459	0.9309127979924717	0.8905
9100	0.1684674011170864	0.3663479082618549	0.938984375	0.8919
9200	0.1881927951425314	0.38222432653805255	0.93265625	0.8856
9300	0.19816675394773484	0.40291474118923687	0.930078125	0.8833
9400	0.18820760898292066	0.4321306795830939	0.9335006273525721	0.871
9500	0.1663571959733963	0.3862318178745592	0.941015625	0.888
9600	0.18055072855204343	0.39931887392974963	0.93828125	0.8861
9700	0.18884760066866874	0.35294265487486387	0.93578125	0.8914
9800	0.17227485843002796	0.39057804468520885	0.9386762860727729	0.8863
9900	0.16436772532761096	0.3790057730048325	0.940859375	0.8936
10000	0.17268778160214424	0.3692406657964561	0.937734375	0.888
10100	0.18499674908816816	0.3503925422099745	0.934921875	0.8915
10200	0.16691222310066223	0.37744395572478606	0.9425188205771644	0.8955
10300	0.15688606187701226	0.35201223631193684	0.944453125	0.897
10400	0.16950638398528098	0.38964240077384715	0.93890625	0.8856
10500	0.17288468457758427	0.3857345814063291	0.939453125	0.8907
10600	0.17224983267486096	0.37678054387971854	0.9375	0.8952
10700	0.15750776514410972	0.4285294712538932	0.942890625	0.8785
10800	0.16109902054071426	0.37504658886012	0.94390625	0.8865
10900	0.16070811033248902	0.35269856386503595	0.9425	0.8951
11000	0.15479828219860792	0.351616291720776	0.9451066499372648	0.8971
11100	0.15264741994440556	0.3942047185294188	0.945078125	0.8858
11200	0.16922762371599676	0.3558214033010659	0.9421875	0.8932
11300	0.15596953023225069	0.37209443154798194	0.94515625	0.8937
11400	0.15788428694009782	0.3760595034546913	0.9454987452948557	0.8929
11500	0.13852559342980386	0.35433998096520736	0.951796875	0.8979
11600	0.16108460765331983	0.37647701984947657	0.941875	0.8909
11700	0.1558217353746295	0.3524390309574498	0.94375	0.8945
11800	0.14822409454733132	0.3860039222202483	0.9482434127979925	0.8889
11900	0.13865714207291602	0.3340077294855361	0.951640625	0.9013
12000	0.14782835755497217	0.3572558975618356	0.950234375	0.8945
12100	0.150825419947505	0.3963104229254328	0.946015625	0.8886
12200	0.1313098533824086	0.39813551909414824	0.9545953575909661	0.8903
12300	0.13570093277841808	0.4318630744222623	0.95421875	0.881
12400	0.14891031101346017	0.3919669276305065	0.9475	0.8917
12500	0.15606907792389393	0.379479457381045	0.9434375	0.894
12600	0.12076582994312048	0.3436037097007606	0.9562421580928482	0.9044
12700	0.12484216328710318	0.3709750532819207	0.957734375	0.9001
12800	0.1498554091155529	0.41242588211776343	0.94765625	0.8879
12900	0.14640023965388538	0.4139799274931288	0.948984375	0.884
13000	0.11628944631665945	0.35619566845855893	0.9591436637390214	0.8989
13100	0.12707495003938674	0.32550802005893864	0.955625	0.907
13200	0.1441873536258936	0.44828095557583364	0.94828125	0.8741
13300	0.14288493517786263	0.3742206733507715	0.9501254705144291	0.8937
13400	0.10451187724247575	0.38518758512036816	0.9628125	0.895
13500	0.1377255268767476	0.3835169075495878	0.95125	0.8931
13600	0.1405253592506051	0.33709018653745104	0.952109375	0.9028
13700	0.1352241523191333	0.3765380630732342	0.9523996235884568	0.8927
13800	0.11393915753811598	0.38212379879632574	0.96140625	0.8932
13900	0.11413256671279669	0.3538401907986137	0.959140625	0.899
14000	0.13102537348866464	0.3435129789030476	0.954921875	0.9039
14100	0.131038182079792	0.3423618298901874	0.9527132998745295	0.9045
14200	0.1183178136497736	0.3878666206150298	0.95609375	0.8958
14300	0.11971284464001655	0.3979673362366713	0.95953125	0.8977
14400	0.1335865491628647	0.39168442016953875	0.951953125	0.8942
14500	0.11373571839183569	0.33434534139314276	0.9608688833124216	0.909
14600	0.11220304355025291	0.3398972520497954	0.95875	0.9068
14700	0.12667193803936244	0.3734513511228713	0.9553125	0.8958
14800	0.12182201430201531	0.3576485040556094	0.956015625	0.8975
14900	0.11315628603100776	0.3420045615476408	0.9598494353826851	0.9062
15000	0.1023140112683177	0.3726252842765705	0.964453125	0.8994
15100	0.11918144281953573	0.3832488586283793	0.95859375	0.8993
15200	0.12393818113952876	0.37056549021582696	0.954609375	0.9005
15300	0.11070235926657915	0.3667040862570143	0.9590652446675031	0.9014
15400	0.0947603964433074	0.3663735908877318	0.966796875	0.9014
15500	0.1253669097647071	0.37487763702679594	0.955703125	0.9011
15600	0.12091173935681582	0.3306554314342274	0.9575	0.9081
15700	0.1033902608975768	0.3618766577190654	0.9642409033877039	0.9028
15800	0.09594284180551767	0.36917060846166244	0.964765625	0.9012
15900	0.11738907132297755	0.37710382234139045	0.95953125	0.8962
16000	0.11339423287659883	0.3870438800021342	0.959609375	0.8965
16100	0.10568645257502794	0.4156444613246401	0.963456712672522	0.898
16200	0.11015464797616005	0.3769214062174414	0.961484375	0.896
16300	0.11790232893079519	0.4077966804052614	0.95671875	0.8932
16400	0.12511298827826978	0.37762841492132015	0.955234375	0.8971
16500	0.1096506967023015	0.3889909277486194	0.960633626097867	0.8946
16600	0.10647262163460254	0.3944688645327926	0.96328125	0.8961
16700	0.10596445746719838	0.3627818317692371	0.9615625	0.9027
16800	0.11569636035710573	0.35871400973599427	0.960234375	0.904
16900	0.09242405470460653	0.41907572119858616	0.9680050188205772	0.895
17000	0.10202473405748606	0.3969111328671692	0.9640625	0.8979
17100	0.11438094206154346	0.3562314356113695	0.958359375	0.9027
17200	0.11184550803154707	0.3863566807311052	0.959921875	0.8977
17300	0.09437639892101288	0.38052599445270124	0.967534504391468	0.9003
17400	0.09994578965008259	0.3635134085253545	0.965	0.9023
17500	0.10884505394846201	0.37668321580643865	0.9621875	0.8982
17600	0.11867633670568466	0.3726832112594015	0.9575752823086575	0.9002
17700	0.10251120265573263	0.3573814360484196	0.96484375	0.9035
17800	0.09863613441586494	0.3431811623132912	0.96390625	0.9053
17900	0.1145370776951313	0.37257833570052107	0.96046875	0.9007
18000	0.1052078726142645	0.36615978850490727	0.9629861982434128	0.9026
18100	0.08872869914397598	0.35301972005018	0.96890625	0.9067
18200	0.08609994696453213	0.3506952950813968	0.96921875	0.9067
18300	0.09880701914429664	0.3526563502990516	0.964609375	0.9084
18400	0.11225685946643353	0.37679352568592994	0.9596925972396487	0.8985
18500	0.09386158101260662	0.4406305886567778	0.966328125	0.8923
18600	0.10189506411552429	0.3449264041557433	0.963984375	0.9067
18700	0.1056870561093092	0.3820547073794778	0.9634375	0.8986
18800	0.10853796411305666	0.3653199411216815	0.9607120451693852	0.9051
18900	0.09503608394414187	0.44989163575658375	0.96734375	0.8912
19000	0.09966872621327638	0.3708767781781543	0.964140625	0.9043
19100	0.10715458804741501	0.3643361007806602	0.9621875	0.9041
19200	0.10252453284338117	0.3126900623178786	0.9657308657465495	0.9135
19300	0.07772291880100965	0.3635681385447265	0.974375	0.9025
19400	0.09643232364207506	0.3522063366072193	0.9665625	0.906
19500	0.09761371575295925	0.3935294220117247	0.965546875	0.9016
19600	0.08032811218872667	0.383132908754288	0.9721612296110415	0.9029
19700	0.08845141310244799	0.36266882632188735	0.968984375	0.9013
19800	0.09500234281644225	0.42292325853542156	0.965703125	0.888
19900	0.10105577487498522	0.35782392712155725	0.964765625	0.9073
20000	0.08777776103466749	0.33341844593453557	0.9702791718946048	0.9103
20100	0.08647128881886601	0.3553568063552972	0.969453125	0.9077
20200	0.08658646054565906	0.3605508172682896	0.96953125	0.9085
20300	0.0865307804197073	0.37799672734965184	0.96921875	0.9065
20400	0.09595708101987839	0.37733527448526616	0.967142409033877	0.8994
20500	0.08013651333749294	0.3483941604377358	0.9728125	0.9107
20600	0.09715322703123093	0.4046179130198849	0.96421875	0.898
20700	0.09575760032981634	0.38967152632725466	0.965625	0.9017
20800	0.10496453825384379	0.3621968615112031	0.9618883312421581	0.9031
20900	0.08311957601457834	0.365057083309456	0.971640625	0.9088
21000	0.0876007453724742	0.3610978109916304	0.968984375	0.9082
21100	0.09772702679038048	0.4113763030737069	0.967734375	0.8967
21200	0.08358749702572822	0.4055072976050863	0.9697302383939774	0.8989
21300	0.09423698294907808	0.36044131864787665	0.966796875	0.9073
21400	0.09253315884619952	0.3568195585327543	0.966875	0.9045
21500	0.10908638339489699	0.3468198038780006	0.96234375	0.9051
21600	0.075178054086864	0.3184609210984722	0.9734943538268507	0.9135
21700	0.08523056540638209	0.35710984786414796	0.969140625	0.9083
21800	0.09470700666308403	0.4021572991256501	0.966015625	0.9009
21900	0.10155723709613085	0.35544733622461366	0.9640840652446675	0.9065
22000	0.07219185641035437	0.33578679682153045	0.974765625	0.9134
22100	0.08115659575909376	0.3701711109109745	0.973359375	0.9067
22200	0.09244938468560576	0.3456605161261407	0.967734375	0.9102
22300	0.08392918849363923	0.36983638622198894	0.9695734002509411	0.907
22400	0.08155713479965926	0.3633035161787537	0.97171875	0.9075
22500	0.09883056297898292	0.35556059026983894	0.965703125	0.9051
22600	0.09795095067471266	0.3484338478535224	0.96640625	0.9076
22700	0.08061994023621083	0.35130521526951697	0.9719259723964868	0.9108
22800	0.05583214547485113	0.36796434185687144	0.98109375	0.9105
22900	0.07692309902980923	0.38178015675894017	0.97453125	0.9028
23000	0.08274418419227005	0.3366569801690472	0.97	0.9113
23100	0.0857374332100153	0.39425045484380355	0.9698086574654956	0.9014
23200	0.08047585852444172	0.40252932260750207	0.97109375	0.8997
23300	0.08748382423073053	0.329995536025922	0.969609375	0.9133
23400	0.0901479458808899	0.3716330646899096	0.96984375	0.9071
23500	0.08203772209584713	0.3856671391778691	0.9715338770388958	0.9062
23600	0.07614348160102963	0.38299930408881727	0.973671875	0.9045
23700	0.09079771012067794	0.39668085074918286	0.9684375	0.9025
23800	0.09013134943321348	0.3783297776036961	0.9684375	0.9027
23900	0.08487782493233681	0.3252395173641527	0.9709849435382685	0.9153
24000	0.07826684288680553	0.389528382878015	0.972890625	0.9005
24100	0.09157485708594322	0.35214871543038423	0.9675	0.9065
24200	0.08697494868189097	0.3648036721215886	0.96921875	0.9069
24300	0.0774186372756958	0.3716923451632451	0.9728670012547052	0.9071
24400	0.0737647633254528	0.34676599692387183	0.97625	0.9108
24500	0.08869066020473838	0.40379524639078007	0.968203125	0.8951
24600	0.09288514748215676	0.34992275116549937	0.966875	0.9078
24700	0.07482075901702047	0.3435174234353813	0.9752195734002509	0.9091
24800	0.06895066292956471	0.3292532204917282	0.975859375	0.9143
24900	0.07877820454537869	0.3890885933284547	0.972109375	0.902
25000	0.09780565740540624	0.3704822771013922	0.966640625	0.9032
25100	0.07360642466694117	0.34352385684563097	0.9746706398996235	0.9105
25200	0.07608761519193649	0.3604601133780874	0.973046875	0.9075
25300	0.09165650654584169	0.36371942500399934	0.968359375	0.9051
25400	0.09314315415918827	0.3458400995108732	0.968515625	0.9063
25500	0.0728074849024415	0.3355895780074369	0.9752195734002509	0.9114
25600	0.07469568781554699	0.42933217080155756	0.97265625	0.8975
25700	0.08289988618344069	0.35848168483015835	0.970234375	0.9062
25800	0.08684689953923225	0.4329716357266068	0.968203125	0.8954
25900	0.08845706896856427	0.3187653583705805	0.9698086574654956	0.9141
26000	0.07853635039180518	0.40920929795807337	0.9734375	0.8997
26100	0.09048862356692552	0.38319462105916563	0.968359375	0.9039
26200	0.09121684905141592	0.3608771565898209	0.9687892095357591	0.9022
26300	0.07376438166946173	0.3480731188112004	0.97390625	0.9096
26400	0.07607175061479211	0.3601834683851072	0.973203125	0.909
26500	0.08679026348516344	0.39005224468411914	0.970546875	0.9013
26600	0.07971034035086631	0.379099041887909	0.9716907151819323	0.9077
26700	0.06695676678791643	0.3609049026468757	0.97578125	0.9072
26800	0.09735229346901178	0.3682588358783418	0.964375	0.9047
26900	0.09189338900148869	0.33890579341892985	0.96921875	0.9099
27000	0.09046847689896823	0.3792902059425974	0.9684755332496863	0.9023
27100	0.06484715901315212	0.34509687443637543	0.976796875	0.9098
27200	0.07049773788079619	0.3385138000082818	0.9734375	0.9159
27300	0.07210171049460769	0.3949793375031963	0.975	0.9009
27400	0.08505465220659972	0.37607772387326904	0.9702791718946048	0.9109
27500	0.07543057832866908	0.3719074831456895	0.973203125	0.9062
27600	0.08314284566789866	0.37160401364230805	0.971328125	0.9072
27700	0.07808913392946124	0.41720942830204205	0.972578125	0.9019
27800	0.08108420480042695	0.39254681604683017	0.972004391468005	0.9047
27900	0.07975226869806647	0.37189476049629744	0.97234375	0.9038
28000	0.09919453646987676	0.356352818904409	0.96390625	0.9062
28100	0.09231935955584049	0.4317003489964327	0.968671875	0.8934
28200	0.0750577849149704	0.39145296351735	0.9734943538268507	0.904
28300	0.06896595481783152	0.35609865743832986	0.975625	0.9092
28400	0.07661517444998026	0.32854030305033277	0.974296875	0.9146
28500	0.07485409095883369	0.3897878220601446	0.975703125	0.902
28600	0.0806956284493208	0.34283656399151324	0.9738080301129235	0.9121
28700	0.07946231950074434	0.3675044145268999	0.9725	0.9072
28800	0.08552086103707551	0.3673822673357976	0.97046875	0.9053
28900	0.08449802000075579	0.35263718880570616	0.9703125	0.9123
29000	0.07422633856534958	0.3907906432535238	0.9727101631116688	0.9038
29100	0.08075908059254289	0.3897457333981611	0.969921875	0.9016
29200	0.08741417177021503	0.35527207365461216	0.969765625	0.9058
29300	0.09329096142202616	0.3578828108870679	0.968125	0.9086
29400	0.07371118539944291	0.32889505390338836	0.9730238393977415	0.9097
29500	0.0690948025509715	0.4871858668744944	0.974609375	0.8923
29600	0.07995458535850047	0.38758869545095287	0.972109375	0.9061
29700	0.08847092058509588	0.3663142402270797	0.969921875	0.9042
29800	0.07828893223777414	0.3648225501844078	0.9745138017565872	0.9062
29900	0.08445231126621365	0.3573750586361642	0.971328125	0.9049
30000	0.08374209601432085	0.346592684934853	0.97078125	0.9147
30100	0.09240987464785576	0.32777258412093874	0.968359375	0.9107
30200	0.06871713362634183	0.32640392589531125	0.97482747804266	0.9147
30300	0.06071727897971869	0.3482191266527601	0.978515625	0.9122
30400	0.07732829350978136	0.36329462393453926	0.97203125	0.9047
30500	0.08746002469211817	0.36165089131730377	0.9698086574654956	0.9051
30600	0.07515682004392148	0.3241587738702252	0.974921875	0.9112
30700	0.08452104475349188	0.3488832342966347	0.97109375	0.9095
30800	0.07663766017183661	0.33154871561534843	0.9728125	0.9164
30900	0.0838918536156416	0.344364708301368	0.9713770388958595	0.9106
31000	0.0668512991629541	0.34381048537933145	0.976328125	0.9127
31100	0.07508363641798496	0.33091643972286755	0.974296875	0.9168
31200	0.07640713848173618	0.37588930215425553	0.97328125	0.9066
31300	0.08752461560070515	0.32113948677945287	0.9710633626097867	0.9132
31400	0.060255374759435654	0.38919790995538617	0.97859375	0.9011
31500	0.08599141635000705	0.3854765221476555	0.968828125	0.9058
31600	0.08905762093141675	0.4123741227919888	0.969140625	0.8992
31700	0.08664296351373196	0.3466832018012454	0.9698086574654956	0.9128
31800	0.06915844278410077	0.347047345036534	0.97765625	0.9088
31900	0.07362047012895345	0.3690254904187409	0.973203125	0.9096
32000	0.07620413899421692	0.3468200913660086	0.972890625	0.9115
32100	0.07192211547866463	0.36781674253333146	0.9755332496863237	0.9083
32200	0.06257472375407815	0.38502011713898104	0.978828125	0.9069
32300	0.07360628463327884	0.3619862523428194	0.973828125	0.9088
32400	0.08371658550575375	0.38848229753933133	0.969375	0.9057
32500	0.08140320580452681	0.3241997722560053	0.9721612296110415	0.9191
32600	0.07210367323830724	0.3363309359759282	0.974453125	0.9132
32700	0.07695335648953915	0.39521690932618586	0.97234375	0.904
32800	0.08498741019517184	0.35774243855552307	0.97234375	0.9072
32900	0.06491133850067854	0.32056211466622203	0.9774153074027604	0.9158
33000	0.061297091133892534	0.3642157302682946	0.98	0.9102
33100	0.0747326972335577	0.37257880233465485	0.97375	0.9041
33200	0.0811412514001131	0.3645308789838651	0.9709375	0.9062
33300	0.0762632861919701	0.36999154935596856	0.9733375156838143	0.9077
33400	0.08667628595605492	0.36805665564195367	0.96984375	0.9079
33500	0.08236408777534962	0.33692783838624407	0.971953125	0.914
33600	0.0938731442950666	0.34884735899176567	0.96609375	0.9119
33700	0.0831318855844438	0.3932889265714178	0.9714554579673776	0.9016
33800	0.0726424322463572	0.34047673443320453	0.9740625	0.9104
33900	0.06974701503291726	0.3898540182383197	0.975078125	0.9009
34000	0.07731176447123289	0.40530956498566706	0.972421875	0.8953
34100	0.07091788124293089	0.37468377254001656	0.9752195734002509	0.9068
34200	0.07934811798855662	0.37688632437567804	0.971015625	0.9064
34300	0.0761046877503395	0.3548627881582376	0.973046875	0.9097
34400	0.07791519541293383	0.36356508057967873	0.973984375	0.9066
34500	0.07037968093529344	0.37915650024345726	0.9745138017565872	0.9036
34600	0.07214027758687734	0.3444562429550347	0.976484375	0.9135
34700	0.07168149504810571	0.3662199780439875	0.975859375	0.9097
34800	0.08706136308610439	0.34254070314442275	0.9705928481806776	0.9101
34900	0.06137809185311198	0.37324259140688903	0.979140625	0.9066
35000	0.08178524602204561	0.375476020489149	0.97140625	0.9023
35100	0.09353033948689699	0.3468426601237552	0.96734375	0.9078
35200	0.09296107970178127	0.3338155707071541	0.9665150564617315	0.9111
35300	0.05948993824422359	0.3373355061575106	0.98	0.9133
35400	0.06898458940908313	0.358987123533419	0.975625	0.9078
35500	0.08692598283290863	0.37994796327155106	0.969140625	0.9011
35600	0.07750199556350708	0.36782215170230076	0.9727101631116688	0.908
35700	0.0731070770137012	0.3481620759436279	0.975234375	0.911
35800	0.08072622375562787	0.4016468962001952	0.97015625	0.9008
35900	0.08126406468451024	0.3486043247068004	0.97140625	0.9048
36000	0.07643018674105406	0.3398467322253877	0.973651191969887	0.9114
36100	0.06997039826586843	0.36031815851000465	0.974609375	0.9126
36200	0.07853809956461191	0.3483528251860552	0.973125	0.9106
36300	0.07984215157106518	0.362075901382668	0.9721875	0.9053
36400	0.08412961013615132	0.34278611682213034	0.9705928481806776	0.9137
36500	0.08615310974419117	0.3523915108222111	0.970703125	0.9092
36600	0.0814469812437892	0.40282113195224933	0.972265625	0.8992
36700	0.09663511062040925	0.34837004950471745	0.966640625	0.9096
36800	0.0825767071172595	0.3368213043376139	0.9709849435382685	0.9168
36900	0.07008006779477	0.3367386903542622	0.97671875	0.9095
37000	0.0701201007515192	0.3586438936033067	0.973515625	0.9105
37100	0.08955194687470794	0.36293272417821704	0.968515625	0.9063
37200	0.07571291714906693	0.34165185663825387	0.973651191969887	0.9124
37300	0.06922186160460114	0.397766786253756	0.976015625	0.9031
37400	0.08130725681781768	0.34933994226394943	0.971328125	0.9101
37500	0.08505909428000451	0.3942819073036977	0.970390625	0.9043
37600	0.07677870927378536	0.32055836878005106	0.9728670012547052	0.9152
37700	0.06280099581927061	0.3171173067419392	0.97828125	0.9178
37800	0.07596168283373117	0.42081431133352265	0.972421875	0.8983
37900	0.08884403727948666	0.3828621463031526	0.968984375	0.9006
38000	0.0854818440042436	0.309524233933467	0.9694949811794228	0.9207
38100	0.06741120671853423	0.36059105538638536	0.97703125	0.9074
38200	0.07597586695104837	0.3594267425263763	0.97359375	0.9094
38300	0.08160499634221197	0.3334502343349396	0.97109375	0.9148
38400	0.08551134303212166	0.3785942908684919	0.9702791718946048	0.9083
38500	0.0856137127801776	0.34599960125555657	0.97125	0.914
38600	0.08602062243968249	0.35320494300240923	0.97109375	0.9069
38700	0.09394715286791325	0.36341712528922754	0.96625	0.9097
38800	0.07646865595132113	0.35302974445045376	0.973180677540778	0.9085
38900	0.07296653788536787	0.33721820322001816	0.974375	0.9142
39000	0.08326846614480019	0.3300865350919924	0.9709375	0.9148
39100	0.08316621381789446	0.3276676302597781	0.9711417816813049	0.9139
39200	0.06207734171301126	0.3224092934067082	0.979453125	0.9196
39300	0.061107244212180375	0.3299917753335017	0.979765625	0.9154
39400	0.09253688082098961	0.392153216063217	0.9671875	0.9054
39500	0.08819933172315358	0.3644521502172871	0.9698086574654956	0.9024
39600	0.06204898964613676	0.33456676334712154	0.977734375	0.9157
39700	0.0791394306346774	0.3560437818241727	0.97234375	0.9134
39800	0.07923710575327277	0.36292562154447955	0.97125	0.9079
39900	0.09046604141592979	0.42645857568569245	0.9690244667503137	0.8943
40000	0.08383432991802692	0.31866871726930524	0.97078125	0.9123
40100	0.09275566494092345	0.39016211934530054	0.968125	0.9001
40200	0.09043839801102876	0.322805374576028	0.96859375	0.9103
40300	0.07625824306160212	0.3348976333334947	0.9735727728983689	0.9129
40400	0.06120191967114806	0.3261370380782777	0.97734375	0.9129
40500	0.06827813128009438	0.34074694952767365	0.976484375	0.9132
40600	0.08613775312900543	0.3305900419356337	0.9696875	0.9137
40700	0.08962181875482202	0.37042511880967266	0.9694165621079046	0.9104
40800	0.08027082841843367	0.3553991374221577	0.97140625	0.9034
40900	0.08486743811517954	0.3363791632519406	0.970390625	0.9135
41000	0.08886426784098149	0.3642338533784933	0.967734375	0.9089
41100	0.08777917727828026	0.34780423594698023	0.9689460476787954	0.9106
41200	0.06836839398369193	0.3206696826371418	0.975625	0.9184
41300	0.06578993286937475	0.3178872050136138	0.9765625	0.9166
41400	0.07451705075800419	0.33792680274149417	0.974765625	0.912
41500	0.07485854195430874	0.3056207141678804	0.974043287327478	0.92
41600	0.07077696528285742	0.34816486625724535	0.975078125	0.9099
41700	0.07370095480233431	0.38335733599723526	0.972734375	0.9111
41800	0.0888442374393344	0.34385215566985927	0.969609375	0.9087
41900	0.0861714624427259	0.3429138166414704	0.9702791718946048	0.9121
42000	0.07337865758687258	0.34091966679901076	0.973203125	0.9125
42100	0.082931565400213	0.3627233256579964	0.971328125	0.9096
42200	0.08715903952717781	0.3857877571966238	0.9703125	0.9002
42300	0.07801426142454147	0.3226417604905025	0.9732590966122961	0.917
42400	0.06802030241116881	0.3529638563087032	0.9775	0.9062
42500	0.08567814039066433	0.34814030629624226	0.969609375	0.9109
42600	0.08596793264150619	0.3869253506136548	0.970390625	0.9051
42700	0.07842461224645376	0.35817650952346763	0.9730238393977415	0.9105
42800	0.0704649837128818	0.33706474664864267	0.976484375	0.9117
42900	0.07740798946470022	0.39243873654846934	0.9715625	0.9017
43000	0.0769705500639975	0.3341165402085538	0.972578125	0.9139
43100	0.07236682375892997	0.3428416887571098	0.974043287327478	0.9111
43200	0.07157486712560057	0.3157960430357107	0.974609375	0.9207
43300	0.08296337535604835	0.3255197442593468	0.971484375	0.9146
43400	0.10297049380838871	0.34181344110494966	0.9640840652446675	0.9089
43500	0.0837018776498735	0.35029117046457947	0.970703125	0.9089
43600	0.07529941760003567	0.33851959826839956	0.973515625	0.9112
43700	0.08271547289565205	0.33227217368259554	0.97125	0.9128
43800	0.07863480230793357	0.32094502795463914	0.9720828105395232	0.9188
43900	0.06980097847059369	0.3698768681211836	0.97609375	0.9071
44000	0.06900984294712544	0.34451041997048504	0.975234375	0.9122
44100	0.08747113939374686	0.3499907165955586	0.97015625	0.9095
44200	0.09398483917117119	0.3440731406971148	0.9669071518193224	0.9101
44300	0.07420567387714982	0.31465176056334926	0.9740625	0.9219
44400	0.07961933448910713	0.3587087727371295	0.971328125	0.9088
44500	0.07550354946404696	0.3691454178113846	0.9725	0.9066
44600	0.07258668379858137	0.3285168650898205	0.9742001254705144	0.9156
44700	0.07324973011389374	0.3152360342395533	0.974765625	0.9167
44800	0.08245120376348496	0.3289130321069128	0.971640625	0.9141
44900	0.08828872345387935	0.38163733491852025	0.969765625	0.9048
45000	0.08214947372674943	0.3448468106472568	0.972004391468005	0.9083
45100	0.07683996524661779	0.3382771629958775	0.97265625	0.9169
45200	0.08178048869594931	0.30667017011126135	0.973515625	0.9165
45300	0.07096862602978944	0.3668007853019769	0.97484375	0.909
45400	0.07007661577314138	0.33907528696166483	0.9757685069008782	0.9114
45500	0.07909686906263232	0.3493853164421525	0.97171875	0.9127
45600	0.0865233588963747	0.3183067326143289	0.969375	0.9145
45700	0.07896306358277798	0.32090688145654217	0.97296875	0.9168
45800	0.06985172349959612	0.33868259424047104	0.9765526976160602	0.9157
45900	0.07270338352769613	0.3555299801526556	0.974921875	0.908
46000	0.08110318705439568	0.37115736808746486	0.97078125	0.9052
46100	0.08388569321483373	0.31727300185686463	0.9703125	0.9159
46200	0.08240153742954134	0.3843365350061921	0.970749686323714	0.9047
46300	0.06674178253859281	0.3225895134127064	0.9759375	0.9181
46400	0.0802914797514677	0.3593432336666022	0.971953125	0.9078
46500	0.0859648260101676	0.3770393318241569	0.969765625	0.9027
46600	0.08722702573984861	0.3541184885391764	0.9692597239648683	0.9104
46700	0.07348843248561025	0.33623155927771975	0.974453125	0.9168
46800	0.08195412287488579	0.3492079562252494	0.971484375	0.9077
46900	0.07570671496912837	0.3580925596557605	0.97453125	0.9089
47000	0.07314669895917177	0.3413305961687094	0.973180677540778	0.9173
47100	0.08408553281798958	0.3736610535033949	0.971015625	0.9016
47200	0.07926784524694085	0.32633383785653264	0.97234375	0.9153
47300	0.08065139703452587	0.34290481235381143	0.972265625	0.9132
47400	0.07512240391224623	0.32349580588044635	0.9730238393977415	0.9217
47500	0.07111709523946047	0.38351164985993863	0.974765625	0.9013
47600	0.07873299097642303	0.3777078910238424	0.97203125	0.9063
47700	0.08275776002556086	0.32196623528269447	0.970546875	0.9142
47800	0.07934001788496971	0.3312717971338588	0.9726317440401505	0.9124
47900	0.08723094118759037	0.3361161187480969	0.971015625	0.9136
48000	0.08360675483942032	0.32151358071596	0.971171875	0.9156
48100	0.08562980508431792	0.35196161573859536	0.9712202007528231	0.9088
48200	0.07073533920571208	0.32388160629257273	0.97578125	0.9182
48300	0.07743740821257233	0.3437029101476548	0.974140625	0.9098
48400	0.07856049692258239	0.3259365701941168	0.9721875	0.9162
48500	0.09071164935827256	0.345664393749966	0.9676129234629862	0.9102
48600	0.0730849433876574	0.335791060451869	0.975546875	0.9123
48700	0.07720136426389218	0.31597315790546926	0.97265625	0.9175
48800	0.07741257850080728	0.4232209741025214	0.973515625	0.8981
48900	0.0786835420690477	0.37837914927939703	0.972788582183187	0.9021
49000	0.07060504503548146	0.34898906258071305	0.974296875	0.9102
49100	0.07879888612776995	0.3450716336726383	0.972265625	0.9153
49200	0.08766569068655372	0.3240019862723958	0.969453125	0.9145
49300	0.07832407113164663	0.3201310514549541	0.9727101631116688	0.9173
49400	0.05949442299082875	0.333889554023363	0.9796875	0.9158
49500	0.06343773536384106	0.35554218947128124	0.977265625	0.9093
49600	0.07675011437386274	0.3514180801761378	0.973359375	0.9093
49700	0.07150234691798688	0.3476829821137106	0.9756116687578419	0.913
49800	0.06808752955868841	0.33050693505129236	0.974921875	0.9133
49900	0.09368985436856747	0.34883667115762734	0.96890625	0.908
50000	0.085464919898659	0.327733705662618	0.969609375	0.9142
50100	0.08609953340142966	0.35682030669917725	0.969965495608532	0.9121
50200	0.06272300496697426	0.3266818389106708	0.9790625	0.918
50300	0.078770322073251	0.3943311409301059	0.9703125	0.9048
50400	0.08231577277183533	0.36740091006467296	0.971171875	0.9049
50500	0.07132466703653335	0.32509857662923775	0.9754548306148055	0.9155
50600	0.08366672817617654	0.35708557368273947	0.970703125	0.9129
50700	0.08195614840835333	0.3520285606052086	0.9709375	0.9123
50800	0.08674794122576714	0.393303677866793	0.96921875	0.9039
50900	0.0679115785099566	0.3471771721627302	0.9741217063989962	0.9126
51000	0.06796733042225242	0.31810034204060866	0.97671875	0.9219
51100	0.06785271495580673	0.32559207209925745	0.9759375	0.9139
51200	0.07994357038289308	0.34434339688841703	0.972890625	0.9076
51300	0.07280042983591556	0.35756138916228225	0.9760821831869511	0.9113
51400	0.07576014652848244	0.3596104949143282	0.972578125	0.9074
51500	0.07233108345419169	0.36242228978948227	0.9759375	0.9075
51600	0.09303144805133343	0.3398466146295997	0.969140625	0.9115
51700	0.08268795095384121	0.3167321140029628	0.9698870765370138	0.9201
51800	0.07095227960497141	0.3263251431238879	0.976640625	0.9196
51900	0.07078923108056187	0.3528792778397821	0.973828125	0.9105
52000	0.07613095581531525	0.32330151011419905	0.97328125	0.9146
52100	0.08200361605733633	0.3866591252813673	0.9723180677540778	0.9031
52200	0.07255969028919936	0.3335498599394871	0.97578125	0.9166
52300	0.07667512953281402	0.3410351301074787	0.973515625	0.9162
52400	0.08425146073102951	0.39720036136876247	0.9704360100376411	0.9004
52500	0.07525715541094541	0.3368373218994991	0.9728125	0.9139
52600	0.08473448501899838	0.32897524901066616	0.9703125	0.9103
52700	0.08033731870353222	0.3365705615490865	0.972109375	0.9134
52800	0.07100462440401316	0.4081818336371783	0.9745922208281054	0.9011
52900	0.06407894814386964	0.3372118877852039	0.976796875	0.9162
53000	0.08166919963434338	0.35459057009144196	0.972734375	0.9094
53100	0.08488853763788938	0.3739341365493787	0.97015625	0.9085
53200	0.08118996787816286	0.3290903992523813	0.970749686323714	0.9175
53300	0.0709565695002675	0.3535975800578002	0.9746875	0.9074
53400	0.07924860939383507	0.3569170530339715	0.972890625	0.9121
53500	0.08105103176087142	0.29298106671138935	0.972421875	0.922
53600	0.07450557824224234	0.33013758390762243	0.9734943538268507	0.9145
53700	0.06821893069893122	0.316926407870973	0.9759375	0.9152
53800	0.06474460925906897	0.32168977873720184	0.977578125	0.9178
53900	0.0722104469500482	0.3660829444030288	0.975	0.9103
54000	0.08246044166386128	0.3737826875535546	0.972788582183187	0.9022
54100	0.08235591325908899	0.3424189226452712	0.97140625	0.91
54200	0.08470291461795569	0.29904451987640873	0.971875	0.9203
54300	0.08577452836558223	0.33116540706651226	0.969921875	0.9161
54400	0.07164125595241785	0.3199880980192476	0.974043287327478	0.9176
54500	0.057945440076291564	0.3055165230658404	0.9803125	0.9227
54600	0.08183779079467059	0.3654722963833505	0.97171875	0.9033
54700	0.0865716596879065	0.34320073209370777	0.969609375	0.912
54800	0.07892032988369464	0.3388834327554247	0.9709065244667503	0.9128
54900	0.06654991691932083	0.37291394560864777	0.977265625	0.9066
55000	0.07881872991099953	0.3420847664308396	0.9715625	0.9119
55100	0.08474313959479332	0.3604977032656123	0.968984375	0.9102
55200	0.0747574220970273	0.34245704859495163	0.9745138017565872	0.9112
55300	0.07429535083472728	0.2961249038292344	0.974609375	0.9199
55400	0.0668933966383338	0.3252074862741361	0.97734375	0.9147
55500	0.07904849704355002	0.3353580994068817	0.971796875	0.912
55600	0.08209462575614453	0.3508784570227003	0.9722396486825596	0.9129
55700	0.08100524542853237	0.3298630288262276	0.97203125	0.9165
55800	0.09103576827794313	0.3551353730118958	0.967578125	0.9099
55900	0.09101434495300055	0.32673518297968396	0.96796875	0.9095
56000	0.07093856295570732	0.29375684465382507	0.9745138017565872	0.9196
56100	0.07331358660012484	0.35113068038870576	0.973671875	0.9107
56200	0.07199885366484522	0.34195001935882935	0.973203125	0.9132
56300	0.08535117903724312	0.4108815654922443	0.971796875	0.8948
56400	0.06219355534762144	0.34977177663403713	0.979297365119197	0.909
56500	0.06689013635739684	0.3327466084793874	0.977578125	0.9166
56600	0.08660003412514924	0.3217665696409857	0.97078125	0.9165
56700	0.076848638150841	0.32498637247522166	0.972396486825596	0.9142
56800	0.0697754935361445	0.33278238448272845	0.973828125	0.9139
56900	0.06646212615072727	0.33309624106830854	0.977734375	0.9146
57000	0.07395771099254489	0.3176392571182008	0.976171875	0.9184
57100	0.07799652818590402	0.3867405020412366	0.9715338770388958	0.9025
57200	0.07455021861940622	0.34615580713862826	0.975390625	0.9148
57300	0.06436623414978385	0.33702531637279853	0.977109375	0.9142
57400	0.07441294144839049	0.34524111131763763	0.9740625	0.9163
57500	0.08580842554569244	0.35271909168571425	0.9705928481806776	0.9102
57600	0.07119692562147975	0.3544588647545523	0.9765625	0.9117
57700	0.07536353874951601	0.33974699415029236	0.974765625	0.9165
57800	0.07799720648676157	0.33168429463722143	0.9725	0.9112
57900	0.07449399422854185	0.3707157463594607	0.9732590966122961	0.9083
58000	0.07538520075380802	0.3496364246887766	0.975078125	0.9131
58100	0.07736572131514549	0.3539908260913791	0.9728125	0.9092
58200	0.10013549275696278	0.32368275252686945	0.96640625	0.917
58300	0.07713296489790082	0.3732299967461331	0.9733375156838143	0.9058
58400	0.06646548546850681	0.3838341199573438	0.9765625	0.9054
58500	0.07995379481464625	0.3229552714308356	0.97234375	0.9161
58600	0.0754347619228065	0.3522522823920675	0.973984375	0.9118
58700	0.06403395805507898	0.2678427011438995	0.9787484316185696	0.9295
58800	0.03244262993335724	0.24394218789733899	0.989765625	0.9363
58900	0.024189763367176056	0.23534485557751292	0.993203125	0.9368
59000	0.02183810167014599	0.23158457106465746	0.993828125	0.9379
59100	0.018276707120239735	0.23058952457585913	0.9949811794228356	0.9369
59200	0.016413764283061027	0.23055810766045454	0.99578125	0.9382
59300	0.016053862776607274	0.23178335345664602	0.9953125	0.9385
59400	0.01590370003134012	0.22992445803751613	0.996328125	0.9399
59500	0.013745610173791646	0.2285844779508129	0.9965495608531995	0.9384
59600	0.010773858819156885	0.2263676747205151	0.99734375	0.9405
59700	0.013377662524580955	0.225952471849645	0.99640625	0.9406
59800	0.011647498775273562	0.23131661155041616	0.998203125	0.9392
59900	0.010424576587975026	0.2263244718408129	0.9976474278544541	0.9397
60000	0.010804138258099555	0.2260224044702615	0.997734375	0.9421
60100	0.009693808499723672	0.2275361310999105	0.9978125	0.9417
60200	0.009091551527380943	0.22723402410365973	0.998046875	0.9417
60300	0.007575664231553674	0.22909638627319578	0.9989021329987453	0.9415
60400	0.008789552375674248	0.22699816838191572	0.99828125	0.9419
60500	0.007965255845338106	0.2301256584513719	0.998125	0.9419
60600	0.0066321174427866935	0.22618710074075468	0.9990625	0.9418
60700	0.0076622242573648695	0.23030699865453563	0.9982747804265998	0.9427
60800	0.006919792219996453	0.22730437395678962	0.99890625	0.942
60900	0.0077500296384096145	0.23053165904845402	0.99828125	0.9416
61000	0.007196646090596915	0.23036286828054744	0.9985884567126725	0.9416
61100	0.006654227506369352	0.23246840482494632	0.99859375	0.9428
61200	0.006893816292285919	0.2292838860659083	0.9984375	0.9423
61300	0.007288821339607239	0.2262498208197059	0.9984375	0.9424
61400	0.006183202220126987	0.23009596437595453	0.9989021329987453	0.9409
61500	0.006039416883140802	0.2303788316477636	0.999140625	0.9418
61600	0.00603011753410101	0.22915141360395275	0.9990625	0.9434
61700	0.006298759970813989	0.2293081802262622	0.99859375	0.9435
61800	0.006028865128755569	0.23273782080905453	0.9991373902132998	0.9418
61900	0.005475003179162741	0.23158291449687282	0.99921875	0.9427
62000	0.0044006513245403766	0.22907743949419374	0.99953125	0.9431
62100	0.005455132462084293	0.23237767108496588	0.999296875	0.9436
62200	0.005134460390545428	0.22986054681478793	0.999607904642409	0.9434
62300	0.004707590360194445	0.23515266336643012	0.999375	0.9436
62400	0.00531105836853385	0.23026942433255493	0.99921875	0.9428
62500	0.005426659807562828	0.23283205665410703	0.99953125	0.9435
62600	0.005083083836361766	0.23290506517811185	0.9990589711417817	0.9436
62700	0.0046591837704181675	0.23198731091751415	0.999609375	0.9439
62800	0.004562498051673174	0.2306337117389509	0.999765625	0.9429
62900	0.005033119712024927	0.23300436286220125	0.999140625	0.9423
63000	0.0050150456791743635	0.23412276875631066	0.999215809284818	0.9417
63100	0.004272193536162376	0.2322159750731128	0.999375	0.9432
63200	0.004622435253113508	0.23796013652519055	0.9990625	0.9426
63300	0.0048643435537815095	0.2327376033185394	0.99921875	0.9426
63400	0.004916847152635455	0.2344121326971206	0.999215809284818	0.942
63500	0.004332866296172142	0.23275695532370524	0.999296875	0.9425
63600	0.004557932242751122	0.23304091280053377	0.999296875	0.9429
63700	0.004801380168646574	0.23315482074098223	0.999453125	0.9439
63800	0.004595806235447526	0.23436175296261053	0.9990589711417817	0.9417
63900	0.0035616811364889145	0.2341831787756294	0.99984375	0.9435
64000	0.0049636208452284334	0.23465375127686058	0.99921875	0.944
64100	0.003569024745374918	0.23406896996460144	0.9996875	0.9436
64200	0.0031244763219729064	0.23385976625096266	0.9998431618569636	0.9426
64300	0.004495710842311382	0.23710808585024185	0.999296875	0.9428
64400	0.004188275597989559	0.23466231256343756	0.998984375	0.9439
64500	0.004015951845794916	0.23534089436007152	0.999296875	0.943
64600	0.004073869539424777	0.23634593051140476	0.999607904642409	0.9435
64700	0.003691745549440384	0.2338784927870058	0.99921875	0.9421
64800	0.0035736024752259254	0.23802570158698758	0.999296875	0.9434
64900	0.003928015641868114	0.2345120171737519	0.999453125	0.9443
65000	0.003151250667870045	0.23812519483695363	0.9997647427854455	0.9435
65100	0.003608301803469658	0.23399372512747527	0.99953125	0.9444
65200	0.003108779937028885	0.2355468918563454	0.999765625	0.9445
65300	0.003078481883276254	0.23719697497832548	0.9997647427854455	0.9432
65400	0.003972308691591025	0.2373721364672017	0.999375	0.9435
65500	0.003407544046640396	0.2400141817274367	0.999453125	0.9433
65600	0.0030330548994243144	0.2346638983032506	0.99984375	0.9436
65700	0.004021477946080268	0.23875538416349204	0.9994510664993727	0.9445
65800	0.0036964261904358863	0.2385138278933847	0.99953125	0.944
65900	0.003263531271368265	0.23762156335031911	0.99921875	0.9445
66000	0.0030624408088624475	0.23464463736600938	0.9996875	0.9447
66100	0.0036667611869052054	0.23656178389195423	0.9992942283563363	0.9438
66200	0.0028979191929101944	0.23466098621772352	0.9996875	0.9439
66300	0.0031847095303237437	0.23655766870375652	0.999609375	0.9438
66400	0.002894330099225044	0.2342847123457368	0.999609375	0.9444
66500	0.0035597586119547487	0.23670505637386044	0.9995294855708908	0.945
66600	0.0030745276063680648	0.2392372268780022	0.99953125	0.9444
66700	0.003161681219935417	0.23741983745697956	0.99953125	0.9424
66800	0.003073667101562023	0.23646873942795832	0.99953125	0.9437
66900	0.0031773512298241256	0.23675647358985463	0.9997647427854455	0.9446
67000	0.0029352108389139177	0.23686815641678063	0.999609375	0.9443
67100	0.0022619284316897394	0.23622733454225928	0.999921875	0.944
67200	0.0028562453389167786	0.23639056599064237	0.99953125	0.9445
67300	0.002484366740100086	0.23609235175665777	0.9998431618569636	0.9449
67400	0.0028208228945732117	0.237057936609171	0.999609375	0.9437
67500	0.002629111520946026	0.23335738693642769	0.99953125	0.9449
67600	0.0028849881142377853	0.23905589830154067	0.9996875	0.9448
67700	0.002842950313352048	0.23261998422965882	0.9995294855708908	0.9446
67800	0.0027620527893304826	0.23519169529721995	0.9996875	0.9442
67900	0.002799108661711216	0.2348842207508482	0.9996875	0.9448
68000	0.002670886628329754	0.23864616909224518	0.999609375	0.9441
68100	0.0025543291424401106	0.23666283459800064	0.9998431618569636	0.9431
68200	0.003619905635714531	0.24186864481040626	0.999609375	0.9438
68300	0.0028480047360062597	0.2358813017701647	0.9996875	0.9447
68400	0.003036732580512762	0.23519613949736212	0.999609375	0.9431
68500	0.0026939091319218276	0.23401386034526642	0.999607904642409	0.9447
68600	0.0028157864511013033	0.23816648571734217	0.999765625	0.9442
68700	0.002453145496547222	0.23502078073419583	0.9996875	0.944
68800	0.0022478578239679336	0.23679912816377202	0.99984375	0.9439
68900	0.0022676105494610966	0.23719422860889677	0.9999215809284818	0.9437
69000	0.002630346268415451	0.2370965314471418	0.999765625	0.9441
69100	0.0022692085430026055	0.2361964321202913	0.99984375	0.9454
69200	0.0027140912413597105	0.23550530594245644	0.9996875	0.9445
69300	0.0020706859743222592	0.2359408122623802	0.9998431618569636	0.9442
69400	0.002733677662909031	0.23664050724855654	0.999453125	0.9432
69500	0.0021954963356256487	0.23653859075657122	0.999765625	0.9436
69600	0.0023325792769901457	0.23458586220338845	0.9997647427854455	0.9442
69700	0.002387401144951582	0.2354224736143829	1.0	0.9441
69800	0.0023980904929339886	0.23803225577257242	0.999765625	0.9441
69900	0.0028852907381951808	0.23454598788243192	0.999453125	0.9451
70000	0.0031973507255315782	0.2374644793902233	0.9991373902132998	0.9451
70100	0.002686391677707434	0.23683420606669348	0.999765625	0.9443
70200	0.0018974845483899117	0.2378320866234743	0.99984375	0.9448
70300	0.0022701771557331087	0.23933892559473682	0.9996875	0.9448
70400	0.0020687457174062727	0.2411851062421586	0.9999215809284818	0.9436
70500	0.0022369793057441714	0.23672556592400668	0.99984375	0.9428
70600	0.0020506512001156807	0.23643980516939406	0.999921875	0.9446
70700	0.002352248802781105	0.24093602260776387	0.999765625	0.9435
70800	0.00209052219230216	0.23888323076401546	0.9998431618569636	0.9447
70900	0.002247741147875786	0.24050180016049913	0.999921875	0.9446
71000	0.002239280641078949	0.23810680058731395	0.99953125	0.9449
71100	0.0022209326177835467	0.23682573613277666	0.99984375	0.9452
71200	0.0020211071823723614	0.23991775111692726	0.9997647427854455	0.9448
71300	0.0023494874499738216	0.23769155614505147	0.99984375	0.9452
71400	0.00244282603263855	0.2394186764670785	0.999765625	0.9435
71500	0.0025565513968467714	0.23715970029307018	0.9996875	0.944
71600	0.0017533326707780362	0.23673560878463612	0.9998431618569636	0.9442
71700	0.0017378755286335944	0.23622408374005063	0.99984375	0.9445
71800	0.0021502387151122095	0.2351563654507801	0.999609375	0.9443
71900	0.0020696992799639703	0.23640830444682176	0.999609375	0.9453
72000	0.002245281673967838	0.23634426067968842	0.999607904642409	0.9436
72100	0.0027418722212314605	0.23676494091369543	0.999296875	0.9438
72200	0.002077956236898899	0.23602962474914113	0.999609375	0.9449
72300	0.002497233264148235	0.23600380758571018	0.99953125	0.9448
72400	0.0021344010438770055	0.23762006241424827	0.9996863237139272	0.9458
72500	0.0015488540008664132	0.23652548751064167	1.0	0.9448
72600	0.0020737982913851738	0.2363011562710355	0.99984375	0.9456
72700	0.0019346523657441138	0.23912984099547574	0.99984375	0.9458
72800	0.002160962134366855	0.23615749835208721	0.9996863237139272	0.9457
72900	0.0020821290090680122	0.23704560888800652	0.999765625	0.9454
73000	0.0017812721058726312	0.23778090194152418	1.0	0.9447
73100	0.002275230847299099	0.23926635950234285	0.99984375	0.9453
73200	0.002366975713521242	0.23541118764573601	0.9995294855708908	0.9452
73300	0.002172256447374821	0.23720226413125445	0.999765625	0.9458
73400	0.002062726207077503	0.23627732627710718	0.9996875	0.9443
73500	0.0020058203116059305	0.23899405995371995	0.9996875	0.9456
73600	0.001592032448388636	0.2384976912171218	1.0	0.9461
73700	0.0020740138739347457	0.23424221252559857	0.99984375	0.9454
73800	0.0016642820462584495	0.23756162651405213	1.0	0.9447
73900	0.002012051437050104	0.23813374539849105	0.9998431618569636	0.9458
74000	0.0019401022605597972	0.23534273375181636	0.99984375	0.9454
74100	0.0017230740748345851	0.2370183816191497	0.99984375	0.9458
74200	0.0018602338805794715	0.23414239121280658	0.999921875	0.9451
74300	0.0019931515492498876	0.2378738877974498	0.999607904642409	0.9445
74400	0.0018298237770795823	0.23782376883326062	0.999921875	0.945
74500	0.0015978975966572761	0.23984155870357138	0.999921875	0.9452
74600	0.0018134385347366333	0.23588614175274114	0.999921875	0.9469
74700	0.0019306020811200141	0.23717941277346033	0.9998431618569636	0.9463
74800	0.001783769689500332	0.23648373611793397	0.99984375	0.9458
74900	0.0015219345688819886	0.2392785354594516	0.999921875	0.9458
75000	0.0017686128616333009	0.23828357733359004	0.999921875	0.9454
75100	0.001785487853048835	0.23962406144969783	0.9998431618569636	0.9454
75200	0.0021069720946252347	0.2384487055004782	0.999765625	0.9459
75300	0.0017501281201839447	0.2352806699408847	0.99984375	0.9458
75400	0.0017404748126864434	0.24128767980891427	0.999921875	0.9445
75500	0.001603580079972744	0.23700756071859105	1.0	0.9463
75600	0.0021685488149523736	0.23789323282659433	0.9996875	0.9451
75700	0.0019008227996528148	0.23796299797524312	0.99984375	0.9448
75800	0.001771874725818634	0.23675710029283148	1.0	0.9451
75900	0.001418802894768305	0.23923466767475104	1.0	0.9451
76000	0.0017926829308271407	0.23556251263922187	0.999765625	0.9456
76100	0.001785751059651375	0.23847467101113812	0.99984375	0.9445
76200	0.0016557981073856353	0.23738847136687322	0.999921875	0.9447
76300	0.001803784342482686	0.23935171240454267	0.9999215809284818	0.9457
76400	0.0018987395241856575	0.23765136904207765	0.999765625	0.9459
76500	0.0016489426791667938	0.23895720506359816	0.999921875	0.9446
76600	0.0017073990777134896	0.24138524454490395	0.999921875	0.9454
76700	0.0016982312797335908	0.23896743181594618	0.9997647427854455	0.9464
76800	0.0015555166453123093	0.23969400370386756	0.999921875	0.9451
76900	0.0013050618767738342	0.2388168960619884	0.999921875	0.9452
77000	0.0016628334671258927	0.2367916068263874	0.999921875	0.9466
77100	0.0015698278992203995	0.2359696274540227	1.0	0.9468
77200	0.0016179979592561722	0.24055433714655555	1.0	0.9462
77300	0.0017022136971354485	0.23790333253942478	0.999609375	0.9462
77400	0.0014482556656002998	0.23869458268022842	0.999921875	0.9457
77500	0.001985007245093584	0.24015139313829933	0.9996863237139272	0.9458
77600	0.0017378464713692665	0.23931576302097102	0.99984375	0.9459
77700	0.0016232363134622574	0.23853659174244873	0.99984375	0.9469
77800	0.0018168731778860092	0.23691482177585554	0.99984375	0.9459
77900	0.0018298764526844024	0.23574018568559818	0.9998431618569636	0.9462
78000	0.0014185891672968865	0.23838429257368585	1.0	0.9463
78100	0.0015341529995203018	0.2390898151477431	1.0	0.9461
78200	0.0013967733492609114	0.23611694825872495	1.0	0.946
78300	0.0013288716971874238	0.2394799058129833	1.0	0.9461
78400	0.001449142824858427	0.23822197935004144	1.0	0.9448
78500	0.0012784844636917114	0.23824137862131095	1.0	0.9454
78600	0.0017651991546154021	0.2389996526347604	1.0	0.9449
78700	0.0015176676213741302	0.23996240479551303	0.999921875	0.9454
78800	0.0014419783651828766	0.23874269435360174	0.99984375	0.9457
78900	0.0013159490749239922	0.24037141651864263	1.0	0.9452
79000	0.0014155159814981744	0.2362731799578211	0.9999215809284818	0.9451
79100	0.0012668200396001338	0.24071877245690412	1.0	0.9451
79200	0.001347673274576664	0.24055958268748726	1.0	0.9452
79300	0.0017787843197584153	0.24233552016270388	0.9996875	0.9456
79400	0.0013373223470989615	0.23856947542565643	0.9999215809284818	0.9453
79500	0.0012067768350243569	0.23987115184023122	1.0	0.9448
79600	0.0015607057139277458	0.23985816571553042	0.999921875	0.9451
79700	0.0015864306688308715	0.23774237835862835	0.99984375	0.9455
79800	0.0012141746876295656	0.23767221671570637	0.9999215809284818	0.946
79900	0.0014787281677126885	0.23841671550729474	0.999765625	0.9445
80000	0.0013250090181827546	0.2402854691834966	0.999921875	0.9455
80100	0.0016074394434690475	0.23950979540682144	0.9996875	0.9453
80200	0.0014204274269286543	0.23997125879025002	0.9999215809284818	0.9449
80300	0.0015453753992915153	0.2370070117009673	0.99984375	0.9451
80400	0.0016561210714280605	0.24018392313248033	0.999921875	0.9445
80500	0.0013280151039361955	0.2373711295947907	1.0	0.9444
80600	0.0014966027438640594	0.2369826222016553	0.9998431618569636	0.9456
80700	0.0013224895298480988	0.23838853143203032	0.99984375	0.9455
80800	0.001395437866449356	0.23684433468018368	0.999921875	0.9446
80900	0.0016421300172805786	0.23738008870440683	0.99984375	0.9451
81000	0.0015536822527064942	0.23988649030779577	0.9999215809284818	0.9454
81100	0.0014537592977285384	0.23811456841078532	0.999921875	0.9454
81200	0.0014774708077311515	0.23586292061836098	0.999921875	0.9447
81300	0.0014233054220676423	0.23824414335618352	1.0	0.9449
81400	0.001413290590280667	0.23883238434791565	0.9999215809284818	0.9448
81500	0.0013062620162963866	0.2365392685221259	0.999921875	0.9449
81600	0.0010986358672380448	0.23910468607951121	1.0	0.945
81700	0.001206003613770008	0.23749767642491942	1.0	0.9452
81800	0.00146317245089449	0.2413067227336252	0.9999215809284818	0.9442
81900	0.0012179100885987282	0.23828262807267486	1.0	0.9453
82000	0.0014386465027928352	0.23958392678552373	0.99984375	0.9449
82100	0.0014772265031933783	0.24068562857284667	0.99984375	0.9456
82200	0.0014393781049875543	0.24119608398455722	0.9996863237139272	0.9446
82300	0.001305095236748457	0.2398983062167836	0.999921875	0.9447
82400	0.0013174087926745414	0.24029481970960168	1.0	0.9435
82500	0.001508704051375389	0.23865209064286225	0.9998431618569636	0.9457
82600	0.0013676978647708892	0.23744084059622636	0.999921875	0.9448
82700	0.0011979033797979355	0.2412744676041755	0.999921875	0.9461
82800	0.0013032746873795987	0.2400344966608248	0.999921875	0.9454
82900	0.0011665213853120804	0.23556216844138067	1.0	0.9452
83000	0.0014612553268671035	0.23779287175008446	0.99984375	0.9452
83100	0.0016136785596609115	0.24097956883110058	0.99984375	0.9459
83200	0.0013000021502375602	0.24020472064519385	1.0	0.9456
83300	0.0012758015841245651	0.24202928730067175	0.9998431618569636	0.9455
83400	0.0010966738685965539	0.23826194948451535	1.0	0.9459
83500	0.0010872839763760567	0.23840623771309094	1.0	0.945
83600	0.0013359567523002624	0.23896992358432453	0.999921875	0.9451
83700	0.001735014214646071	0.24024712678733146	0.9998431618569636	0.9453
83800	0.001355959065258503	0.23748607060332208	0.999765625	0.9452
83900	0.0014505762606859206	0.2390018010120483	0.999921875	0.9452
84000	0.001377921812236309	0.23916628373086832	1.0	0.9449
84100	0.0012866833282168956	0.2406471430970605	0.9999215809284818	0.9445
84200	0.0013997387140989304	0.24210815962143006	0.99984375	0.9446
84300	0.0015592865645885467	0.23887433012010187	1.0	0.946
84400	0.001201058141887188	0.24205951601456685	1.0	0.9442
84500	0.0013794950512237847	0.2419827233074577	0.9999215809284818	0.946
84600	0.001252916119992733	0.24079116305727868	0.999921875	0.9447
84700	0.0012756031937897205	0.24148587910992325	0.99984375	0.9455
84800	0.0011985568329691888	0.24058281995688274	1.0	0.9458
84900	0.0012844869791297242	0.2400905939329202	1.0	0.9453
85000	0.001737522054463625	0.24015893739689687	0.999765625	0.9454
85100	0.0012198906391859055	0.2406511761865039	1.0	0.9456
85200	0.0013990988209843635	0.2413521134739469	0.999921875	0.9466
85300	0.0013169782748445869	0.24196173829637516	1.0	0.9459
85400	0.0014196067303419114	0.24162828125012148	0.999921875	0.9459
85500	0.0011859266832470895	0.2389905618349458	0.999921875	0.9461
85600	0.0010519159212708474	0.24061796249477727	1.0	0.9453
85700	0.0012116917071398347	0.24069152914794387	0.9999215809284818	0.946
85800	0.001304849199950695	0.24040224692624085	0.99984375	0.9453
85900	0.0014626983553171157	0.24044653127907187	0.99984375	0.9454
86000	0.001233985610306263	0.23932637563746445	0.99984375	0.9446
86100	0.0014044179324992	0.24125765638936097	0.9997647427854455	0.946
86200	0.0012581614032387734	0.23987576621732895	0.99984375	0.9452
86300	0.0013476694375276566	0.2395973896999268	0.999921875	0.9457
86400	0.0012382280081510543	0.23917441425999258	0.999921875	0.9454
86500	0.0015327005088329314	0.2424204503275027	0.9998431618569636	0.9454
86600	0.0011502823978662491	0.23855051953511633	0.999921875	0.9461
86700	0.0013784043304622172	0.23731649894813064	0.99984375	0.9452
86800	0.0013132816180586814	0.24080598283155707	0.999921875	0.9452
86900	0.0011689034552546218	0.24020403913062088	0.9999215809284818	0.9443
87000	0.001086091324687004	0.23745812504154862	1.0	0.9452
87100	0.0011551489681005478	0.23799393520613385	0.999921875	0.9447
87200	0.0010503287333995103	0.2388263345713828	1.0	0.9451
87300	0.0011376950517296791	0.23724595020720912	0.999921875	0.9454
87400	0.0015107154846191405	0.23958630200214448	0.99984375	0.9458
87500	0.0011155901290476322	0.2393607330644966	1.0	0.9453
87600	0.0014863379299640655	0.23843681356709473	0.9997647427854455	0.9452
87700	0.0011150987818837165	0.2387499057563247	1.0	0.9445
87800	0.0012577813118696212	0.23587838921007837	0.999921875	0.9445
87900	0.0012141617387533188	0.23795991357724378	0.999921875	0.9458
88000	0.0011454358627088369	0.23924501444313936	1.0	0.9439
88100	0.0010007138177752495	0.2405246304478615	1.0	0.9449
88200	0.0010729803144931794	0.23854317554053228	0.999921875	0.9442
88300	0.0011238412559032441	0.23988113481148032	1.0	0.9455
88400	0.0014420924556907265	0.23726304022559694	0.9998431618569636	0.9449
88500	0.0011263838410377502	0.23980999918310505	0.99984375	0.9445
88600	0.0012252944335341453	0.24182006835368028	0.999921875	0.9447
88700	0.0012092893198132515	0.2389569715329796	0.999921875	0.9435
88800	0.001104204214643687	0.23889437469707173	1.0	0.9448
88900	0.0010283331200480461	0.23812017950472558	0.99984375	0.945
89000	0.0012790527939796448	0.23897064287381567	0.999921875	0.9442
89100	0.0009627746418118477	0.23913056408144107	1.0	0.9446
89200	0.0013457839703187346	0.2408774127815939	0.9998431618569636	0.9447
89300	0.0011699161678552627	0.23827356014661727	1.0	0.9449
89400	0.001077134869992733	0.23830751581176832	1.0	0.9448
89500	0.0012816737592220306	0.23872067774557004	0.999921875	0.9447
89600	0.0011667436285642907	0.2401647730048295	1.0	0.9447
89700	0.0014182696677744388	0.24072796860887746	0.99984375	0.9445
89800	0.0011030192673206329	0.2394171223329131	0.99984375	0.9449
89900	0.0012993373721837996	0.24017446018328334	1.0	0.9438
90000	0.0012295237625949084	0.2412329607518615	1.0	0.9453
90100	0.001373530551791191	0.23692115310840545	0.999921875	0.9455
90200	0.0011756974458694458	0.23685311160649464	1.0	0.9446
90300	0.0009997483342885972	0.23992646575733356	1.0	0.9444
90400	0.0012009564563049936	0.23891582283054946	0.9998431618569636	0.9459
90500	0.0009092504903674126	0.24042761468203963	1.0	0.9451
90600	0.0012541080266237259	0.23760228523403215	0.999921875	0.9449
90700	0.0010079695656895638	0.23923321148961973	1.0	0.9452
90800	0.0015852449834346772	0.23709722100549444	0.9997647427854455	0.945
90900	0.0011678691208362579	0.23798888670221255	1.0	0.9456
91000	0.001084471233189106	0.24090589986295458	0.999921875	0.9439
91100	0.0013097462430596352	0.24096083100054674	0.99984375	0.9449
91200	0.0012709488048858475	0.23702138519970475	0.9999215809284818	0.9443
91300	0.0010620906949043273	0.2401021009987327	1.0	0.9456
91400	0.0012011167407035828	0.24018959297685866	0.999921875	0.9455
91500	0.0010727259441046045	0.23624888304502342	1.0	0.9459
91600	0.0012421906366944313	0.23790311134734732	0.99984375	0.9446
91700	0.0012768237665295602	0.23915425830396117	1.0	0.9446
91800	0.0010561953112483025	0.23850035311499979	1.0	0.9456
91900	0.0011697174306027592	0.24034289925531216	0.9998431618569636	0.9449
92000	0.0013348941877484321	0.2382900049542166	1.0	0.9448
92100	0.0010975809395313263	0.2400476964321106	0.999921875	0.9451
92200	0.0010993201285600662	0.2409794643331485	0.999921875	0.9443
92300	0.0012892799451947213	0.2388595915903711	0.9998431618569636	0.9453
92400	0.0011618775129318237	0.24079336942570984	1.0	0.9449
92500	0.0010554113239049912	0.23789815903659078	0.999921875	0.9445
92600	0.0013461555540561676	0.23939930453042316	0.99984375	0.9449
92700	0.0012800658494234085	0.24057496647546245	1.0	0.9453
92800	0.001057184562087059	0.23777392359486052	0.999921875	0.9455
92900	0.0012579167261719704	0.2368047183296483	0.999921875	0.9451
93000	0.001362355686724186	0.2411136935186234	0.999765625	0.9463
93100	0.0013785866796388292	0.2395068582171088	0.9999215809284818	0.9453
93200	0.0010795319452881814	0.23612617834168634	1.0	0.9446
93300	0.0013010436296463012	0.2383860764894516	0.99984375	0.9441
93400	0.0010220476612448693	0.2374954644092329	0.999921875	0.9454
93500	0.001244913205737248	0.23642090954788172	0.9998431618569636	0.9452
93600	0.00113798875361681	0.23975819833339398	0.99984375	0.9448
93700	0.0010693968832492828	0.240050077770546	1.0	0.9446
93800	0.0010751331597566604	0.24026635958320774	0.999921875	0.9442
93900	0.0010920114594046026	0.23863330469199806	1.0	0.9448
94000	0.0013472992181777954	0.23813414175039643	0.99984375	0.9447
94100	0.0012644241005182267	0.24144348388264894	0.99984375	0.9458
94200	0.001077006608247757	0.2390462351357861	1.0	0.9451
94300	0.0012045032531023026	0.23957988814373685	0.9999215809284818	0.9466
94400	0.0011313090845942496	0.2377942027939353	0.999921875	0.9462
94500	0.0013170231133699418	0.23667427128667284	0.999921875	0.945
94600	0.0012480394914746284	0.2383337300863995	0.999921875	0.9452
94700	0.0008738673478364945	0.23845757382690527	1.0	0.9448
94800	0.0013506004586815834	0.23868780061128034	1.0	0.9451
94900	0.0009101231768727302	0.2396275249731009	1.0	0.9456
95000	0.0015424561873078346	0.23992960938033026	0.99984375	0.9454
95100	0.0017724153771996498	0.23900741091959035	0.9996863237139272	0.9445
95200	0.001270880438387394	0.23742071112060242	1.0	0.9446
95300	0.001062847524881363	0.2384802020943848	0.999921875	0.9455
95400	0.0010115192830562592	0.23970795304152617	0.999921875	0.9451
95500	0.0009705087391193956	0.23862874322825936	1.0	0.945
95600	0.0011803358793258667	0.24376925190163265	0.999921875	0.9446
95700	0.0012398506700992584	0.23857372144984593	0.99984375	0.945
95800	0.001061069577699527	0.23939924549524952	0.9999215809284818	0.9454
95900	0.0011838606372475623	0.2389689136747342	0.999921875	0.9457
96000	0.0010318953171372413	0.239617570617776	1.0	0.9458
96100	0.001132955551147461	0.23621805932871096	0.999921875	0.9455
96200	0.0011136868223547937	0.23843798174220285	1.0	0.9451
96300	0.0009937847405672073	0.24077231223416176	1.0	0.945
96400	0.0010320382937788963	0.23830665965938264	1.0	0.9452
96500	0.0014855298399925232	0.24094617941007493	0.999921875	0.9454
96600	0.0010431842878460885	0.23840676039267497	0.9999215809284818	0.9454
96700	0.0012389401346445084	0.2378322263811804	0.99984375	0.9452
96800	0.00116026621311903	0.23672149966287007	0.999921875	0.9451
96900	0.0010664762556552886	0.23793860472691286	1.0	0.9456
97000	0.0010661089047789573	0.23700465527689382	0.9999215809284818	0.9455
97100	0.0010488652810454369	0.23886134598855	1.0	0.945
97200	0.0010359195619821548	0.23777524301200914	0.999921875	0.9458
97300	0.0010142630338668822	0.23899875704649906	1.0	0.9458
97400	0.0012166012451052665	0.23785512899137606	0.9999215809284818	0.9454
97500	0.0013249753788113594	0.23836098540170936	0.999921875	0.945
97600	0.0011522969603538513	0.23704487930057913	0.999921875	0.945
97700	0.0010255250334739686	0.2384148277579599	0.999921875	0.945
97800	0.001002413064124994	0.23791628743812537	0.9999215809284818	0.9453
97900	0.0010922205820679664	0.24065121258520017	0.999921875	0.9452
98000	0.0011215757578611374	0.23881447633170777	0.999921875	0.9453
98100	0.0011776223033666611	0.23869626309461656	0.999921875	0.9447
98200	0.0013921646104427055	0.23709041449674376	0.9997647427854455	0.945
98300	0.001086321622133255	0.23605696159373424	0.999921875	0.9461
98400	0.0010838250070810318	0.23810152747448843	0.999921875	0.9451
98500	0.0013538928329944612	0.2402842182927071	0.999765625	0.9451
98600	0.001358685732120648	0.23950953136204153	0.9999215809284818	0.9447
98700	0.0014688122272491456	0.23609464886082207	0.99984375	0.9454
98800	0.0011082050949335097	0.23716419318299384	1.0	0.9451
98900	0.0011653852835297584	0.23749866744705067	0.999921875	0.9456
99000	0.0011879498360212893	0.236795080457903	0.9999215809284818	0.9457
99100	0.0010795797780156135	0.23884228593224932	1.0	0.9446
99200	0.0011772364377975464	0.23964339480468422	0.999921875	0.945
99300	0.0012539110332727432	0.2375747608436141	0.999921875	0.9459
99400	0.0012747114448575304	0.23811830874461276	0.9998431618569636	0.9453
99500	0.0012166712433099747	0.2365083330471045	0.999921875	0.9463
99600	0.0010246488824486733	0.23781993501125628	1.0	0.9457
99700	0.0010303877294063567	0.23801087925008907	1.0	0.9452
99800	0.0010190996379242279	0.24058298700174707	0.9999215809284818	0.9454
99900	0.0009935566410422326	0.23941364708789595	1.0	0.9456
100000	0.0010628930851817131	0.23713703700311625	0.999921875	0.9458
100100	0.0011694876625551842	0.2388933164298914	0.9999215809284818	0.9449
100200	0.0012356307730078697	0.2366874584821379	0.999921875	0.945
100300	0.0009112438932061196	0.23861050254600064	1.0	0.9456
100400	0.0013433289900422096	0.23967140903518458	0.99984375	0.9457
100500	0.0010704392043408006	0.2383945994790952	1.0	0.9443
100600	0.0011484050750732422	0.23870443737810584	0.99984375	0.9452
100700	0.001181223914027214	0.238264229362178	0.999921875	0.9443
100800	0.00111713208258152	0.2377822653503175	1.0	0.945
100900	0.0010088439658284187	0.2376455072384731	1.0	0.945
101000	0.0012108370661735534	0.23890692626784563	1.0	0.9446
101100	0.0010380114614963532	0.23987178509212603	1.0	0.9447
101200	0.0010751067101955414	0.23691448588280162	1.0	0.9459
101300	0.001091191150189843	0.23641271837008226	0.9998431618569636	0.9465
101400	0.001216411367058754	0.2369063545943825	0.999765625	0.9453
101500	0.0010407130792737006	0.2364541840306513	1.0	0.945
101600	0.0010525447502732278	0.23723566432477564	0.999921875	0.9451
101700	0.001173785305581987	0.24053966439074012	1.0	0.9446
101800	0.0012655559182167054	0.23778374146693831	0.999921875	0.9453
101900	0.0009530672803521156	0.23796073764942255	1.0	0.9456
102000	0.0010555395483970642	0.23807452514672736	1.0	0.9447
102100	0.0012961781991180032	0.23889907383045572	0.9998431618569636	0.9444
102200	0.000876259095966816	0.2376401935508297	1.0	0.9449
102300	0.0010348676890134811	0.23872516294763346	1.0	0.9454
102400	0.0009736557304859161	0.23907313880267417	1.0	0.9445
102500	0.0011198487132787704	0.24028264498634702	1.0	0.9447
102600	0.0012008339166641236	0.2383991668273689	0.999921875	0.9456
102700	0.00122175145894289	0.23910067600619261	0.99984375	0.9446
102800	0.0010299137234687805	0.2392086804292764	1.0	0.9449
102900	0.0011722817202098668	0.23713094442133692	0.9998431618569636	0.9446
103000	0.0012463314831256866	0.2368021744546617	0.99984375	0.9458
103100	0.001026981696486473	0.23675647705413733	0.999921875	0.9453
103200	0.0010980777814984322	0.23727624602378553	1.0	0.9448
103300	0.0010118418117053807	0.23602472359587431	1.0	0.9454
103400	0.0010645262897014617	0.2378972371102898	1.0	0.9457
103500	0.001255225669592619	0.2381133381158683	0.999921875	0.9458
103600	0.0010635275021195411	0.2370241753709544	0.999921875	0.945
103700	0.0010503580269869417	0.23779974768685688	0.9999215809284818	0.9456
103800	0.0011200669780373573	0.23780205119757136	1.0	0.9448
103900	0.0014033034071326256	0.23655849666732132	0.999765625	0.9444
104000	0.0009414054080843925	0.23709836578483034	1.0	0.9458
104100	0.001135861665243283	0.23799895722964767	1.0	0.9457
104200	0.001051262654364109	0.23785681647669737	1.0	0.9454
104300	0.0010909771546721459	0.23718828565565644	0.999921875	0.9457
104400	0.001189095675945282	0.23812799530613954	0.9998431618569636	0.9459
104500	0.0010354724898934365	0.23802329016149423	1.0	0.9457
104600	0.0011999920010566712	0.24173498837051877	0.999921875	0.9449
104700	0.0009949077293276787	0.238521618638069	1.0	0.945
104800	0.0011505375581327825	0.23789234264830875	0.9999215809284818	0.9456
104900	0.0011821074783802032	0.23902165899231176	0.99984375	0.9447
105000	0.0011051397398114204	0.23959731490938527	0.99984375	0.9446
105100	0.0011511435359716415	0.23791128624776367	1.0	0.9456
105200	0.0010962410568026825	0.2392252894343844	1.0	0.946
105300	0.0009168852865695953	0.23767606116783846	1.0	0.9453
105400	0.0010931390151381493	0.23739876341857727	0.999921875	0.9449
105500	0.001254429966211319	0.23869689103144748	0.999921875	0.9454
105600	0.0009836053178878502	0.23945384026522848	1.0	0.9456
105700	0.0013432880863547326	0.23988884108461392	0.99984375	0.9454
105800	0.0011953147500753402	0.2382234770591092	0.999921875	0.945
105900	0.0011459283530712127	0.23738543883820248	1.0	0.9459
106000	0.000999617807683535	0.23837146314845722	1.0	0.9449
106100	0.0011559459567070007	0.23825272884528348	1.0	0.9445
106200	0.000979565978050232	0.23809002999477324	1.0	0.9452
106300	0.0011433084681630136	0.2388216411327101	0.999921875	0.9454
106400	0.0012929721025284379	0.23728832806561403	0.9997647427854455	0.946
106500	0.0011764444783329963	0.23952828129385687	0.99984375	0.9449
106600	0.0011938604339957236	0.2409140001626531	1.0	0.9449
106700	0.000979248322546482	0.23878115771492575	0.999921875	0.9464
106800	0.0012888686655787751	0.2405355110479768	0.9999215809284818	0.9433
106900	0.0014971821382641793	0.24071407498447758	0.999765625	0.9449
107000	0.001094941757619381	0.23990777984356423	1.0	0.9458
107100	0.0009357389435172081	0.236743928378175	1.0	0.9452
107200	0.001323815502692014	0.23699010832674183	0.9998431618569636	0.9443
107300	0.000848131999373436	0.2382239614892158	1.0	0.9453
107400	0.0014672401547431947	0.23628301529368018	0.999765625	0.9452
107500	0.0011883996054530145	0.23742524800217077	0.999921875	0.9448
107600	0.0010743570403428748	0.2388009947196693	0.9999215809284818	0.945
107700	0.0012250414118170738	0.23788079847196106	1.0	0.9456
107800	0.0012516802176833152	0.24136282337509143	0.99984375	0.9463
107900	0.0012278763577342033	0.23859079542813028	0.999765625	0.9455
108000	0.0011627291957847774	0.23821187156970333	0.9999215809284818	0.9445
108100	0.0011767955496907235	0.2393676559826371	0.99984375	0.9458
108200	0.001041005328297615	0.23874758577840344	0.999921875	0.9457
108300	0.001202097237110138	0.23833905117716758	0.99984375	0.9455
108400	0.001258600183064118	0.23807845895837068	0.9998431618569636	0.9457
108500	0.001516571044921875	0.23654357614410912	0.999765625	0.946
108600	0.0010997220128774643	0.23926102991696377	0.999921875	0.9455
108700	0.0010963723808526992	0.23886122677926044	0.9999215809284818	0.9458
108800	0.0010467182472348212	0.23881399697938543	1.0	0.9455
108900	0.0010674665868282318	0.23711703485174543	1.0	0.945
109000	0.0008735426887869834	0.23782942724076045	1.0	0.9456
109100	0.0011154745891690254	0.2370284230086454	0.9999215809284818	0.9461
109200	0.0011256424337625504	0.23950537341605327	1.0	0.9451
109300	0.0009014865756034851	0.2394323072330967	1.0	0.9444
109400	0.0012708065658807754	0.23873391576633332	0.999765625	0.945
109500	0.0011290301522240043	0.23702145092616414	0.9998431618569636	0.9452
109600	0.001281108148396015	0.23771077968702195	0.99984375	0.9457
109700	0.0011069605872035026	0.2365539738327075	0.999921875	0.9452
109800	0.0009964442998170852	0.238996663006248	1.0	0.9452
109900	0.001035286605474539	0.23657230154913703	0.9999215809284818	0.9447
110000	0.0010628496110439301	0.2372113458669869	1.0	0.9455
110100	0.0010302705317735673	0.2375342750530334	1.0	0.9456
110200	0.0013425182923674584	0.2391333665437759	0.99984375	0.9459
110300	0.0011358859913889318	0.23532348467855696	0.9999215809284818	0.9447
110400	0.0011341582238674165	0.23672356926331853	0.99984375	0.9456
110500	0.0011074895039200783	0.2381958998976999	0.999921875	0.946
110600	0.001067909225821495	0.23863966715563634	0.99984375	0.9449
110700	0.001052407152892556	0.23719831147960796	0.9999215809284818	0.9452
110800	0.001102813109755516	0.23950050320405109	1.0	0.9454
110900	0.001083499677479267	0.2379125597275746	0.999921875	0.945
111000	0.0013074449449777604	0.23570616424653182	0.99984375	0.9459
111100	0.0012737553566694259	0.2370415062281736	0.9998431618569636	0.9452
111200	0.0009396174177527428	0.2358250300500803	1.0	0.9458
111300	0.0010461954772472382	0.23771844068720083	0.999921875	0.9452
111400	0.0010937416553497314	0.238427684327979	0.999921875	0.9455
111500	0.0010912607610225678	0.23865058102235673	0.9999215809284818	0.9446
111600	0.0011650938540697098	0.23875169052629713	1.0	0.9458
111700	0.0009303058683872222	0.2396149029302749	1.0	0.9459
111800	0.0013082364946603775	0.2381729172768107	0.999765625	0.9447
111900	0.0012751326151192188	0.2398896037962786	0.9998431618569636	0.9453
112000	0.0009748803824186325	0.23977808734983397	1.0	0.945
112100	0.0012197691947221756	0.2390856122609916	0.99984375	0.9452
112200	0.0010392924770712853	0.23617563857014773	1.0	0.9452
112300	0.0009823034479632042	0.23841093874471203	0.9999215809284818	0.9451
112400	0.0010604162141680717	0.2391396792736023	0.999921875	0.9452
112500	0.0010987231507897377	0.23737987334940844	0.999921875	0.9456
112600	0.0011781100183725357	0.23849363928767525	0.999921875	0.9453
112700	0.0010035926254931837	0.23675911921034953	0.9999215809284818	0.9457
112800	0.001206159181892872	0.23633787705070652	0.99984375	0.945
112900	0.0011244887486100198	0.23593155361095053	0.99984375	0.9456
113000	0.0009299040064797737	0.23946216707206835	1.0	0.9442
113100	0.0009442127123475075	0.2364217425417748	0.999921875	0.9453
113200	0.0008750940486788749	0.2395038699648183	1.0	0.9457
113300	0.0011637892574071884	0.23882713728839425	0.999921875	0.9461
113400	0.0011320956202689558	0.23597719401690612	0.9999215809284818	0.9454
113500	0.0011013437807559966	0.23698137335147068	0.999921875	0.9456
113600	0.0009646254405379296	0.23843519090657023	1.0	0.9452
113700	0.000941520556807518	0.23553024388992103	1.0	0.9454
113800	0.0009074855595827102	0.23736141902056468	1.0	0.9447
113900	0.0010862062126398087	0.2368422056174582	0.999921875	0.9452
114000	0.001134425550699234	0.2370803590128376	0.999921875	0.9459
114100	0.0012437812611460685	0.23776934034885114	0.99984375	0.9453
114200	0.0009984080493450165	0.23710532083063368	1.0	0.9442
114300	0.001288761757314205	0.23574531510187563	0.99984375	0.946
114400	0.0010657814517617227	0.2374786885965402	0.999921875	0.9451
114500	0.0010071167722344398	0.23753760185590975	1.0	0.9456
114600	0.0012235827138647438	0.23759807484924414	0.9999215809284818	0.9455
114700	0.0010470225661993026	0.2366936011299206	0.999921875	0.9456
114800	0.0011791718751192092	0.23675142404190294	0.99984375	0.9449
114900	0.0010957306250929833	0.23824878582719025	1.0	0.9456
115000	0.0009684111480601132	0.2384785844641886	1.0	0.9454
115100	0.0009051321074366569	0.2376360486077655	1.0	0.9448
115200	0.0009765234589576721	0.23806929754413617	1.0	0.946
115300	0.0011038412526249886	0.23767052495935162	0.999921875	0.9446
115400	0.0012564553991251158	0.23502100183136143	0.9997647427854455	0.9453
115500	0.0008505434170365334	0.2381421606157236	1.0	0.945
115600	0.0011591386422514915	0.23944784373424616	0.99984375	0.9455
115700	0.0010439975187182427	0.23734081536531448	0.99984375	0.9457
115800	0.0010948017472401262	0.2406720375274397	1.0	0.945
115900	0.0008583518862724304	0.23777207736946215	1.0	0.9449
116000	0.0012733440473675728	0.23775667934470876	0.99984375	0.9461
116100	0.0009526491165161132	0.23808969267804153	1.0	0.945
116200	0.0011512852273881436	0.23754270948991654	0.9999215809284818	0.9454
116300	0.0009164449572563172	0.23580996208130175	1.0	0.9448
116400	0.0011071377247571946	0.2394210189865653	1.0	0.9456
116500	0.0011232732236385345	0.2381401919065767	1.0	0.9453
116600	0.0010332575161010027	0.23672610986384618	1.0	0.9448
116700	0.0011530450358986854	0.23624607374903503	1.0	0.9448
116800	0.0011003480479121208	0.23886311495569862	1.0	0.9453
116900	0.0011131749115884304	0.23692847271064285	0.999921875	0.9452
117000	0.000969086387194693	0.23804096317594978	1.0	0.9448
117100	0.0011013418436050415	0.2401752983024166	1.0	0.9452
117200	0.0013266469910740853	0.23783355068628956	0.99984375	0.9457
