# Supplementary material for: Improved MobileNetV2 crop disease identification model for intelligent agriculture
Source: PeerJ Comput Sci. 2023 Sep 25;9:e1595. doi: 10.7717/peerj-cs.1595 (PMC10557480; doi:10.7717/peerj-cs.1595)
Supplement: Supplemental Information 2 [file peerj-cs-09-1595-s002.zip › model_v2_repmlp.py]

import torch.nn.functional as F
import torch.nn as nn
import torch.utils.checkpoint as checkpoint
import torch
import numpy as np
from eca_module import eca_layer
from torchvision.models.segmentation import deeplabv3_resnet50

def conv_bn(in_channels, out_channels, kernel_size, stride, padding, groups=1):
    result = nn.Sequential()
    result.add_module('conv', nn.Conv2d(in_channels=in_channels, out_channels=out_channels,
                                                  kernel_size=kernel_size, stride=stride, padding=padding, groups=groups, bias=False))
    result.add_module('bn', nn.BatchNorm2d(num_features=out_channels))
    return result

def conv_bn_relu(in_channels, out_channels, kernel_size, stride, padding, groups=1):
    result = conv_bn(in_channels=in_channels, out_channels=out_channels, kernel_size=kernel_size, stride=stride, padding=padding, groups=groups)
    result.add_module('relu', nn.ReLU())
    return result

def fuse_bn(conv_or_fc, bn):
    std = (bn.running_var + bn.eps).sqrt()
    t = bn.weight / std
    t = t.reshape(-1, 1, 1, 1)

    if len(t) == conv_or_fc.weight.size(0):
        return conv_or_fc.weight * t, bn.bias - bn.running_mean * bn.weight / std
    else:
        repeat_times = conv_or_fc.weight.size(0) // len(t)
        repeated = t.repeat_interleave(repeat_times, 0)
        return conv_or_fc.weight * repeated, (bn.bias - bn.running_mean * bn.weight / std).repeat_interleave(
            repeat_times, 0)


class GlobalPerceptron(nn.Module):

    def __init__(self, input_channels, internal_neurons):
        super(GlobalPerceptron, self).__init__()
        self.fc1 = nn.Conv2d(in_channels=input_channels, out_channels=internal_neurons, kernel_size=1, stride=1, bias=True)
        self.fc2 = nn.Conv2d(in_channels=internal_neurons, out_channels=input_channels, kernel_size=1, stride=1, bias=True)
        self.input_channels = input_channels

    def forward(self, inputs):
        x = F.adaptive_avg_pool2d(inputs, output_size=(1, 1))
        x = self.fc1(x)
        x = F.relu(x, inplace=True)
        x = self.fc2(x)
        x = F.sigmoid(x)
        x = x.view(-1, self.input_channels, 1, 1)
        return x

class RepMLPBlock(nn.Module):

    def __init__(self, in_channels, out_channels,
                 h, w,
                 reparam_conv_k=None,
                 globalperceptron_reduce=4 ,
                 num_sharesets=1,
                 deploy=False):
        super().__init__()

        self.C = in_channels
        self.O = out_channels
        self.S = num_sharesets

        self.h, self.w = h, w

        self.deploy = deploy

        assert in_channels == out_channels
        self.gp = GlobalPerceptron(input_channels=in_channels, internal_neurons=in_channels // globalperceptron_reduce)

        self.fc3 = nn.Conv2d(self.h * self.w * num_sharesets, self.h * self.w * num_sharesets, 1, 1, 0, bias=deploy, groups=num_sharesets)
        if deploy:
            self.fc3_bn = nn.Identity()
        else:
            self.fc3_bn = nn.BatchNorm2d(num_sharesets)

        self.reparam_conv_k = reparam_conv_k
        if not deploy and reparam_conv_k is not None:
            for k in reparam_conv_k:
                conv_branch = conv_bn(num_sharesets, num_sharesets, kernel_size=k, stride=1, padding=k//2, groups=num_sharesets)
                self.__setattr__('repconv{}'.format(k), conv_branch)


    def partition(self, x, h_parts, w_parts):
        x = x.reshape(-1, self.C, h_parts, self.h, w_parts, self.w)
        x = x.permute(0, 2, 4, 1, 3, 5)
        return x

    def partition_affine(self, x, h_parts, w_parts):
        fc_inputs = x.reshape(-1, self.S * self.h * self.w, 1, 1)
        out = self.fc3(fc_inputs)
        out = out.reshape(-1, self.S, self.h, self.w)
        out = self.fc3_bn(out)
        out = out.reshape(-1, h_parts, w_parts, self.S, self.h, self.w)
        return out

    def forward(self, inputs):
        #   Global Perceptron
        global_vec = self.gp(inputs)

        origin_shape = inputs.size()
        h_parts = origin_shape[2] // self.h
        w_parts = origin_shape[3] // self.w

        partitions = self.partition(inputs, h_parts, w_parts)

        #   Channel Perceptron
        fc3_out = self.partition_affine(partitions, h_parts, w_parts)

        #   Local Perceptron
        if self.reparam_conv_k is not None and not self.deploy:
            conv_inputs = partitions.reshape(-1, self.S, self.h, self.w)
            conv_out = 0
            for k in self.reparam_conv_k:
                conv_branch = self.__getattr__('repconv{}'.format(k))
                conv_out += conv_branch(conv_inputs)
            conv_out = conv_out.reshape(-1, h_parts, w_parts, self.S, self.h, self.w)
            fc3_out += conv_out

        fc3_out = fc3_out.permute(0, 3, 1, 4, 2, 5)  # N, O, h_parts, out_h, w_parts, out_w
        out = fc3_out.reshape(*origin_shape)
        out = out * global_vec
        return out


    def get_equivalent_fc3(self):
        fc_weight, fc_bias = fuse_bn(self.fc3, self.fc3_bn)
        if self.reparam_conv_k is not None:
            largest_k = max(self.reparam_conv_k)
            largest_branch = self.__getattr__('repconv{}'.format(largest_k))
            total_kernel, total_bias = fuse_bn(largest_branch.conv, largest_branch.bn)
            for k in self.reparam_conv_k:
                if k != largest_k:
                    k_branch = self.__getattr__('repconv{}'.format(k))
                    kernel, bias = fuse_bn(k_branch.conv, k_branch.bn)
                    total_kernel += F.pad(kernel, [(largest_k - k) // 2] * 4)
                    total_bias += bias
            rep_weight, rep_bias = self._convert_conv_to_fc(total_kernel, total_bias)
            final_fc3_weight = rep_weight.reshape_as(fc_weight) + fc_weight
            final_fc3_bias = rep_bias + fc_bias
        else:
            final_fc3_weight = fc_weight
            final_fc3_bias = fc_bias
        return final_fc3_weight, final_fc3_bias

    def local_inject(self):
        self.deploy = True
        #   Locality Injection
        fc3_weight, fc3_bias = self.get_equivalent_fc3()
        #   Remove Local Perceptron
        if self.reparam_conv_k is not None:
            for k in self.reparam_conv_k:
                self.__delattr__('repconv{}'.format(k))
        self.__delattr__('fc3')
        self.__delattr__('fc3_bn')
        self.fc3 = nn.Conv2d(self.S * self.h * self.w, self.S * self.h * self.w, 1, 1, 0, bias=True, groups=self.S)
        self.fc3_bn = nn.Identity()
        self.fc3.weight.data = fc3_weight
        self.fc3.bias.data = fc3_bias

    def _convert_conv_to_fc(self, conv_kernel, conv_bias):
        I = torch.eye(self.h * self.w).repeat(1, self.S).reshape(self.h * self.w, self.S, self.h, self.w).to(conv_kernel.device)
        fc_k = F.conv2d(I, conv_kernel, padding=(conv_kernel.size(2)//2,conv_kernel.size(3)//2), groups=self.S)
        fc_k = fc_k.reshape(self.h * self.w, self.S * self.h * self.w).t()
        fc_bias = conv_bias.repeat_interleave(self.h * self.w)
        return fc_k, fc_bias


def _make_divisible(ch, divisor=8, min_ch=None):
    """
    This function is taken from the original tf repo.
    It ensures that all layers have a channel number that is divisible by 8
    It can be seen here:
    https://github.com/tensorflow/models/blob/master/research/slim/nets/mobilenet/mobilenet.py
    """
    if min_ch is None:
        min_ch = divisor
    new_ch = max(min_ch, int(ch + divisor / 2) // divisor * divisor)
    # Make sure that round down does not go down by more than 10%.
    if new_ch < 0.9 * ch:
        new_ch += divisor
    return new_ch


class ConvBNReLU(nn.Sequential):
    def __init__(self, in_channel, out_channel, kernel_size=3, stride=1, groups=1):
        padding = (kernel_size - 1) // 2
        super(ConvBNReLU, self).__init__(
            nn.Conv2d(in_channel, out_channel, kernel_size, stride, padding, groups=groups, bias=False),
            nn.BatchNorm2d(out_channel),
            nn.ReLU6(inplace=True)
        )


class InvertedResidual(nn.Module):
    def __init__(self, in_channel, out_channel, stride, expand_ratio, h_w=[16, 8, 4, 2, 1], k_size=1, deploy=False ,reparam_conv_k=(3,)):
        super(InvertedResidual, self).__init__()
        hidden_channel = in_channel * expand_ratio
        if in_channel > 8:
            reduction_channel = in_channel // 4
        else:
            reduction_channel = in_channel
        self.use_shortcut = stride == 1 and in_channel == out_channel
        layers = []
        if in_channel < 24:
            self.h = h_w[0]
        elif in_channel < 32:
            self.h = h_w[1]
        elif in_channel < 64:
            self.h = h_w[2]
        elif in_channel < 160:
            self.h = h_w[3]
        else:
            self.h = h_w[4]

        if k_size == 1:
            if expand_ratio != 1:
                # 1x1 pointwise conv
                layers.append(ConvBNReLU(in_channel, hidden_channel, kernel_size=1))
            layers.extend([
                # 3x3 depthwise conv
                ConvBNReLU(hidden_channel, hidden_channel, stride=stride, groups=hidden_channel),
                # 1x1 pointwise conv(linear)
                nn.Conv2d(hidden_channel, out_channel, kernel_size=1, bias=False),
                nn.BatchNorm2d(out_channel),
            ])
            layers.append(eca_layer(out_channel))
        else:

            if expand_ratio != 1:
                # 1x1 pointwise conv
                layers.append(ConvBNReLU(in_channel, reduction_channel, kernel_size=1))
            layers.extend([
                # 3x3 depthwise conv
                # ConvBNReLU(hidden_channel, hidden_channel, stride=stride, groups=hidden_channel),
                RepMLPBlock(reduction_channel, reduction_channel, h=self.h, w=self.h, deploy=deploy, reparam_conv_k=reparam_conv_k ),

                # 1x1 pointwise conv(linear)
                nn.Conv2d(reduction_channel, out_channel, kernel_size=1, bias=False),
                nn.BatchNorm2d(out_channel),
            ])
            layers.append(eca_layer(out_channel))

        self.conv = nn.Sequential(*layers)

    def forward(self, x):
        if self.use_shortcut:
            return x + self.conv(x)
        else:
            return self.conv(x)


class MobileNetV22(nn.Module):
    def __init__(self, num_classes=1000, alpha=1.0, round_nearest=8, deploy=False, reparam_conv_k=(3,)):
        super(MobileNetV22, self).__init__()
        block = InvertedResidual
        input_channel = _make_divisible(32 * alpha, round_nearest)
        last_channel = _make_divisible(1280 * alpha, round_nearest)

        inverted_residual_setting = [
            # t, c, n, s
            [1, 16, 1, 1],
            [6, 24, 2, 2],
            [6, 32, 3, 2],
            [6, 64, 4, 2],
            [6, 96, 3, 1],
            [6, 160, 3, 2],
            [6, 320, 1, 1],
        ]

        features = []
        # conv1 layer
        features.append(ConvBNReLU(3, input_channel, stride=2))
        # building inverted residual residual blockes
        for t, c, n, s in inverted_residual_setting:
            output_channel = _make_divisible(c * alpha, round_nearest)
            if c < 88:
                ksize = 1
            else:
                ksize = 3
            for i in range(n):
                stride = s if i == 0 else 1
                features.append(block(input_channel, output_channel, stride, expand_ratio=t, h_w=[16, 8, 4, 2, 1], k_size=ksize, deploy=deploy,reparam_conv_k=(1,3,5) ))
                input_channel = output_channel
        # building last several layers
        features.append(ConvBNReLU(input_channel, last_channel, 1))
        # combine feature layers
        self.features = nn.Sequential(*features)

        # building classifier
        self.avgpool = nn.AdaptiveAvgPool2d((1, 1))
        self.classifier = nn.Sequential(
            nn.Dropout(0.2),
            nn.Linear(last_channel, num_classes)
        )

        # weight initialization
        for m in self.modules():
            if isinstance(m, nn.Conv2d):
                nn.init.kaiming_normal_(m.weight, mode='fan_out')
                if m.bias is not None:
                    nn.init.zeros_(m.bias)
            elif isinstance(m, nn.BatchNorm2d):
                nn.init.ones_(m.weight)
                nn.init.zeros_(m.bias)
            elif isinstance(m, nn.Linear):
                nn.init.normal_(m.weight, 0, 0.01)
                nn.init.zeros_(m.bias)

    def forward(self, x):
        x = self.features(x)
        x = self.avgpool(x)
        x = torch.flatten(x, 1)
        x = self.classifier(x)
        return x

    def locality_injection(self):
        for m in self.modules():
            if hasattr(m, 'local_inject'):
                m.local_inject()


# model = MobileNetV22(num_classes=10)
# print(model)
# Total_params = 0
# Trainable_params = 0
# NonTrainable_params = 0
#
# # 遍历model.parameters()返回的全局参数列表
# for param in model.parameters():
#     mulValue = np.prod(param.size())  # 使用numpy prod接口计算参数数组所有元素之积
#     Total_params += mulValue  # 总参数量
#     if param.requires_grad:
#         Trainable_params += mulValue  # 可训练参数量
#     else:
#         NonTrainable_params += mulValue  # 非可训练参数量
#
# print(f'Total params: {Total_params}')
# print(f'Trainable params: {Trainable_params}')
# print(f'Non-trainable params: {NonTrainable_params}')
