# Supplementary material for: Improved MobileNetV2 crop disease identification model for intelligent agriculture
Source: PeerJ Comput Sci. 2023 Sep 25;9:e1595. doi: 10.7717/peerj-cs.1595 (PMC10557480; doi:10.7717/peerj-cs.1595)
Supplement: Supplemental Information 2 [file peerj-cs-09-1595-s002.zip › train_plant.py]

# coding: utf-8
import argparse

import torchvision
from torch.optim.lr_scheduler import CosineAnnealingLR
from torchvision.datasets import CIFAR10
import torchvision.transforms as transforms
import torch.optim as optim
import torch.nn as nn
import torch
import csv
import sys
import time
import os
# from model_v2 import MobileNetV22
# from network import MobileNetV2
from util import test
from torchvision import datasets
# from model_v2_4 import MobileNetV22
# from van import van_tiny
from model_v2_repmlp import MobileNetV22

if __name__ == "__main__":
    # os.environ["CUDA_DEVICE_ORDER"] = "PCI_BUS_ID"
    # os.environ['CUDA_VISIBLE_DEVICES'] = '0'

    start_time = time.time()
    max_val_acc = 0

    # load data
    transform_train = transforms.Compose([
        # transforms.RandomCrop(32, padding=4),
        transforms.Resize((224, 224)),
        transforms.RandomHorizontalFlip(),
        transforms.ToTensor(),

        transforms.Normalize((0.4860258, 0.5128897, 0.43928453), (0.1791783, 0.1528161, 0.19758813))])
    transform_test = transforms.Compose([
        transforms.Resize((224, 224)),
        transforms.ToTensor(),
        transforms.Normalize((0.4860258, 0.5128897, 0.43928453), (0.1791783, 0.1528161, 0.19758813))])

    # trainset = CIFAR10(r"E:\dataset\cifar-10-batches-py", transform=transform_train, train = True)

    trainset = datasets.ImageFolder(root=r'E:\dataset\Plant_leave_split\train',
                                             transform=transform_train)

    trainloader = torch.utils.data.DataLoader(trainset, batch_size=32, shuffle=True, num_workers=0)

    # testset = CIFAR10(r"E:\dataset\cifar-10-batches-py", transform=transform_test, train = False)

    testset = datasets.ImageFolder(root=r'E:\dataset\Plant_leave_split\val',
                                            transform=transform_test)
    testloader = torch.utils.data.DataLoader(testset, batch_size=64, shuffle=False, num_workers=0)


    # write header
    with open('log.csv', 'w') as f:
        writer = csv.writer(f)
        writer.writerow(["iteration", "train_loss", "val_loss", "acc", "val_acc", "epoch"])

    device_ids = [0, 1]
    # build model and optimizer
    # model = nn.DataParallel(MobileNetV2(10, alpha = 1), device_ids = device_ids)
    # model = MobileNetV2(10, alpha=1)

    parser = argparse.ArgumentParser()

    parser.add_argument('--num_class', type=int, default=25, )
    parser.add_argument('--resume', type=bool, default=False)
    parser.add_argument('--resumePath', type=str, default='weights.pkl')
    args = parser.parse_args()

    model = MobileNetV22(num_classes=25)


    device = torch.device("cuda:0" if torch.cuda.is_available() else "cpu")
    print("using {} device.".format(device))

    if args.resume:
        model_dict = model.state_dict()
        # pre_dict = torch.load('test/x4/epoch_904_psnr30.35.pth',map_location='cpu')
        pre_dict = torch.load(args.resumePath)
        pre_dict = {k: v for k, v in pre_dict.items() if k in model_dict}
        model_dict.update(pre_dict)
        model.load_state_dict(model_dict)

    # model = MobileNetV2(10, alpha = 1)
    model.cuda()
    criterion = nn.CrossEntropyLoss()
    # model.load_state_dict(torch.load("weights.pkl"))
    optimizer = optim.SGD(model.parameters(), lr=1e-1, weight_decay=4e-5, momentum=0.9)

    scheduler = CosineAnnealingLR(optimizer, T_max=30, eta_min=0)
    # train
    i = 0
    correct, total = 0, 0
    train_loss, counter = 0, 0

    for epoch in range(30):
        epoch_start_time = time.time()

        # update lr
        # if epoch == 0:
        #     optimizer = optim.SGD(model.parameters(), lr=1e-1, weight_decay=4e-5, momentum=0.9)
        # elif epoch == 100:
        #     optimizer = optim.SGD(model.parameters(), lr=1e-2, momentum=0.9)
        # elif epoch == 200:
        #     optimizer = optim.SGD(model.parameters(), lr=1e-3, weight_decay=4e-5, momentum=0.9)
        # elif epoch == 260:
        #     optimizer = optim.SGD(model.parameters(), lr=1e-4, weight_decay=4e-5, momentum=0.9)

        # iteration over all train data
        for data in trainloader:
            # shift to train mode
            model.train()

            # get the inputs
            inputs, labels = data
            inputs = inputs.cuda()
            labels = labels.cuda()

            # forward + backward + optimize
            outputs = model(inputs)
            loss = criterion(outputs, labels)
            optimizer.zero_grad()
            loss.backward()
            optimizer.step()

            # count acc,loss on trainset
            _, predicted = torch.max(outputs.data, 1)

            total += labels.size(0)
            correct += (predicted == labels).sum().item()
            train_loss += loss.item()
            counter += 1

            if i % 100 == 0:
                # get acc,loss on trainset
                acc = correct / total
                train_loss /= counter

                # test
                val_loss, val_acc = test(model, testloader, criterion)

                print('iteration %d , epoch %d:  loss: %.4f  val_loss: %.4f  acc: %.4f  val_acc: %.4f'
                      % (i, epoch, train_loss, val_loss, acc, val_acc))

                # save logs and weights
                with open('log.csv', 'a') as f:
                    writer = csv.writer(f)
                    writer.writerow([i, train_loss, val_loss, acc, val_acc, epoch])
                if val_acc > max_val_acc:
                    torch.save(model.state_dict(), 'weights.pkl')
                    max_val_acc = val_acc

                # reset counters
                correct, total = 0, 0
                train_loss, counter = 0, 0

            i += 1

        scheduler.step()
        print("epoch time %.4f min" % ((time.time() - epoch_start_time) / 60))
        print("第%d个epoch的学习率：%f" % (epoch, optimizer.param_groups[0]['lr']))

    end_time = time.time()
    print("total time %.1f h" % ((end_time - start_time) / 3600))
