# Supplementary material for: Improved MobileNetV2 crop disease identification model for intelligent agriculture
Source: PeerJ Comput Sci. 2023 Sep 25;9:e1595. doi: 10.7717/peerj-cs.1595 (PMC10557480; doi:10.7717/peerj-cs.1595)
Supplement: Supplemental Information 2 [file peerj-cs-09-1595-s002.zip › util.py]

import torch
import time

def test(model, testloader, criterion):
    # test model on testloader
    # return val_loss, val_acc
    # start_time = time.time()

    model.eval()
    correct, total = 0, 0
    loss, counter = 0, 0
    
    with torch.no_grad():
        for (images, labels) in testloader:

            images = images.cuda()
            labels = labels.cuda()

            outputs = model(images)
            _, predicted = torch.max(outputs.data, 1)

            total += labels.size(0)
            correct += (predicted == labels).sum().item()
            loss += criterion(outputs, labels).item()
            counter += 1
    # end_time = time.time()
    # print("total time %.1f h" % ((end_time - start_time)))
    return loss / counter, correct / total
